# Supplementary material for: Mapping of major QTL and candidate gene analysis for hull colour in foxtail millet (Setaria italica (L.) P. Beauv.)
Source: BMC Genomics. 2023 Aug 15;24:458. doi: 10.1186/s12864-023-09517-9 (PMC10428602; doi:10.1186/s12864-023-09517-9)
Supplement: Supplementary file 1 — Additional file 1: Supplementary Table 1. Data statistics of sequencing clean data of the parents and the RILs of the foxtail millet. [file 12864_2023_9517_MOESM1_ESM.xlsx]

## Sheet: Sheet1
Supplementary Table 1 Data statistics of sequencing clean data of the parents and the RILs of the foxtail millet
Sample	Clean PE reads (bp)	Clean Bases (bp)	GC (%)	Q20 (%)	Q30 (%)
Hongjiugu	2282057	617473058	48.72	98.31	94.46
Yugu18	2438432	659941345	48.05	98.37	94.58
YYRIL-100	2251989	612666543	48.37	98.3	94.34
YYRIL-101	8601239	2328192310	47.84	98.41	94.72
YYRIL-102	1307005	349767456	50.54	98.98	96.73
YYRIL-103	968709	260596791	48.47	98.55	95.24
YYRIL-104	2101222	571578474	48.46	98.25	94.24
YYRIL-105	2847741	772912393	48.86	98.46	94.97
YYRIL-106	1063636	284101235	49.55	98.65	95.67
YYRIL-107	3506789	955339102	48.44	98.27	94.29
YYRIL-108	3674267	980286447	49.14	99.08	97.05
YYRIL-109	2141650	581850273	48.37	98.3	94.4
YYRIL-10	1968207	532425341	49.59	98.29	94.4
YYRIL-110	2165096	587986885	48.33	98.31	94.43
YYRIL-111	1960028	528369570	48.36	98.58	95.34
YYRIL-112	1130398	300227285	49.92	99.1	97.08
YYRIL-113	2475389	655045094	50.08	99.06	96.99
YYRIL-114	2407375	638462591	49.69	99.1	97.11
YYRIL-115	781926	206579114	49.22	99.1	97.1
YYRIL-116	911093	244977588	48.49	98.31	94.47
YYRIL-117	787641	210881125	49.08	98.77	95.98
YYRIL-118	1034167	278140883	48.74	98.69	95.7
YYRIL-119	2345167	621830345	49.6	99.1	97.1
YYRIL-11	1498785	406170609	49.98	98.26	94.31
YYRIL-120	2923783	778560987	49.81	99.08	97.03
YYRIL-122	1496995	386853672	48.94	99.14	97.21
YYRIL-123	4223644	1116558454	49.57	99.11	97.13
YYRIL-124	2488728	677424830	48.59	98.25	94.29
YYRIL-125	4701394	1238886172	49.13	99.13	97.2
YYRIL-126	7057821	1938653281	47.97	98.3	94.34
YYRIL-127	2428348	658118627	48.55	98.3	94.39
YYRIL-129	1291428	347942839	48.2	98.2	94.18
YYRIL-12	3598559	977475812	49.4	98.31	94.43
YYRIL-1-2	1878544	510925625	48.3	98.33	94.48
YYRIL-130	1780338	478589637	47.97	98.25	94.36
YYRIL-131	2094779	567494694	48.64	98.27	94.36
YYRIL-132	1107027	300317510	48.52	98.21	94.17
YYRIL-134	2358781	640241499	48.09	98.35	94.51
YYRIL-135	1443161	391418334	48.21	98.22	94.21
YYRIL-136	1302680	352868985	48.78	98.27	94.36
YYRIL-137	2267951	614929060	48.36	98.33	94.49
YYRIL-138	1051361	285210139	48	98.29	94.35
YYRIL-139	527466	140747856	48.41	98.31	94.5
YYRIL-13	477547	127527750	48.62	98.25	94.36
YYRIL-141	1490264	404006563	48.11	98.32	94.46
YYRIL-142	1546006	420038625	48.35	98.3	94.41
YYRIL-143	1153850	310952157	48.2	98.28	94.41
YYRIL-144	1392947	377666228	48	98.22	94.2
YYRIL-145	1737822	470789422	47.31	98.26	94.33
YYRIL-146	2091822	571082117	48.49	98.3	94.34
YYRIL-147	122560	33493575	49.07	98.38	94.53
YYRIL-148	1646030	446853717	48.04	98.26	94.34
YYRIL-149	1386539	379005361	48.82	98.34	94.46
YYRIL-14	1536023	414960426	48.86	98.29	94.41
YYRIL-150	1756372	480500855	48.16	98.3	94.35
YYRIL-153	2068111	560647478	48.14	98.23	94.2
YYRIL-154	1785189	488721285	48.18	98.32	94.41
YYRIL-155	2064357	566222034	47.96	98.28	94.28
YYRIL-157	1733486	467940558	48.73	98.28	94.39
YYRIL-158	2366818	647549874	48.49	98.24	94.21
YYRIL-159	1732037	473398356	48.43	98.29	94.35
YYRIL-15	2246286	609491569	49.01	98.34	94.49
YYRIL-160	1303034	349620156	48.66	98.21	94.26
YYRIL-161	2674084	726031810	48.37	98.29	94.37
YYRIL-162	2455024	665840527	48.12	98.33	94.47
YYRIL-163	1650951	448762500	48.84	98.33	94.46
YYRIL-164	1193694	325807448	48.88	98.25	94.23
YYRIL-165	1434027	388508639	48.17	98.29	94.35
YYRIL-166	2609104	705073188	48.42	98.29	94.41
YYRIL-167	800213	219357130	48.88	98.3	94.35
YYRIL-168	1150937	315009890	48.63	98.2	94.12
YYRIL-169	2816345	771581097	48.31	98.26	94.23
YYRIL-16	1626209	439285987	48.87	98.28	94.36
YYRIL-171	728277	197209358	48.46	98.28	94.37
YYRIL-172	2645356	715565386	48.25	98.33	94.49
YYRIL-176	1227894	336006668	48.26	98.27	94.29
YYRIL-177	1851181	501667212	48.18	98.33	94.49
YYRIL-178	1567199	422896626	48.24	98.28	94.4
YYRIL-179	4189385	1148089000	47.55	98.32	94.4
YYRIL-17	1595537	424902262	49.8	98.27	94.39
YYRIL-180	2383885	649668893	48.51	98.3	94.34
YYRIL-181	1375105	373451385	48.49	98.34	94.46
YYRIL-182	1887335	516841726	48.33	98.35	94.45
YYRIL-184	3063456	839309064	48.28	98.3	94.38
YYRIL-185	1369365	374327398	48.42	98.31	94.38
YYRIL-186	2240432	613508701	48.52	98.2	94.11
YYRIL-188	1384745	370025978	48.26	98.28	94.45
YYRIL-189	2794613	762623542	48.16	98.31	94.42
YYRIL-18	1308803	350462563	49.13	98.23	94.28
YYRIL-190	3773179	1029573370	48.38	98.27	94.28
YYRIL-192	1851448	504859903	48.16	98.27	94.27
YYRIL-193	2052515	560079693	48.66	98.28	94.34
YYRIL-194	1604770	437803333	48.75	98.3	94.41
YYRIL-195	1768400	482258509	48.93	98.24	94.24
YYRIL-196	2909666	793634552	48.1	98.34	94.49
YYRIL-197	1831428	499733897	48.69	98.34	94.47
YYRIL-198	2420417	662150685	48.36	98.3	94.37
YYRIL-199	1161172	317602824	48.14	98.26	94.24
YYRIL-200	1200179	328273579	48.02	98.21	94.16
YYRIL-201	1483992	405675846	47.93	98.26	94.25
YYRIL-202	1366743	373438325	48.2	98.23	94.23
YYRIL-203	3460474	933613986	48.37	98.35	94.55
YYRIL-204	2267399	616724132	47.99	98.33	94.47
YYRIL-205	1261015	342053954	48.47	98.2	94.14
YYRIL-206	1103183	300058467	48.17	98.27	94.34
YYRIL-207	1747687	477662602	48.36	98.31	94.41
YYRIL-208	2304656	628832569	48.49	98.26	94.27
YYRIL-209	2424002	656949196	48.4	98.36	94.56
YYRIL-20	2302262	623257496	49.41	98.31	94.43
YYRIL-210	1626428	442702485	48.56	98.36	94.53
YYRIL-211	1654051	450608859	48.43	98.29	94.36
YYRIL-212	1835629	500112331	48.43	98.29	94.38
YYRIL-214	2236349	606017161	48.3	98.3	94.43
YYRIL-215	2254074	615837153	48	98.31	94.38
YYRIL-216	2071762	566034648	48.5	98.17	94.06
YYRIL-217	2463793	674479332	48.29	98.28	94.28
YYRIL-21	1588349	422862988	49.92	98.3	94.47
YYRIL-220	1590211	432695759	48.56	98.13	93.98
YYRIL-221	2620645	711591394	48.18	98.32	94.47
YYRIL-223	4138695	1126811391	48.7	98.31	94.44
YYRIL-224	1584748	434006829	48.32	98.23	94.26
YYRIL-225	1191465	325906167	48.1	98.24	94.27
YYRIL-226	1357214	369996591	47.93	98.28	94.36
YYRIL-227	3014576	814682531	47.24	98.26	94.34
YYRIL-229	2851915	779546709	48.51	98.28	94.35
YYRIL-230	1358654	371396287	48.74	98.2	94.2
YYRIL-231	2270695	615289890	48.62	98.2	94.14
YYRIL-232	1917932	523783628	48.22	98.15	94.03
YYRIL-233	2475362	666689242	48.8	98.33	94.55
YYRIL-234	2835734	771444158	46.74	98.38	94.58
YYRIL-235	1469962	400642613	48.02	98.28	94.37
YYRIL-238	4594230	1251916877	47.96	98.3	94.38
YYRIL-239	2546723	690790981	48.2	98.29	94.41
YYRIL-23	1548467	414526560	50.07	98.26	94.37
YYRIL-240	1539000	418227226	48.72	98.25	94.29
YYRIL-241	1517524	412493959	48.64	98.27	94.33
YYRIL-242	1702298	463537086	48.59	98.26	94.3
YYRIL-243	2056432	558660935	48.76	98.33	94.46
YYRIL-244	3125288	852028183	48.32	98.32	94.44
YYRIL-245	2128496	572042111	48.77	98.39	94.68
YYRIL-246	1295264	353061765	48.65	98.36	94.54
YYRIL-247	1867402	509501410	48.81	98.26	94.29
YYRIL-249	1954063	531537502	48.7	98.28	94.37
YYRIL-24	2166315	587472055	48.75	98.3	94.43
YYRIL-250	1416970	385089456	48.55	98.33	94.49
YYRIL-25	2190708	592453088	49.02	98.28	94.34
YYRIL-26	1211913	326718911	49.12	98.2	94.18
YYRIL-27	1672723	455382874	48.63	98.33	94.46
YYRIL-28	1718994	467229077	48.59	98.33	94.47
YYRIL-29	1496505	399695232	48.73	98.24	94.31
YYRIL-2	1118612	301983118	49.7	98.26	94.34
YYRIL-31	889855	239335427	49.03	98.22	94.24
YYRIL-32	1929185	518617518	48.33	98.3	94.44
YYRIL-33	1079508	288464521	48.92	98.25	94.34
YYRIL-34	2053217	559329052	48.23	98.32	94.43
YYRIL-35	3147885	841995357	49.32	98.34	94.52
YYRIL-36	2367112	644071003	48.22	98.27	94.3
YYRIL-37	1291743	351395640	48.77	98.29	94.39
YYRIL-38	1078019	287863708	49.28	98.26	94.37
YYRIL-39	2415825	657488028	48.57	98.3	94.42
YYRIL-41	674645	180230256	48.67	98.24	94.29
YYRIL-4	1148367	312532228	48.11	98.28	94.34
YYRIL-42	2259090	607835522	49.33	98.3	94.46
YYRIL-43	1863979	502260124	48.95	98.28	94.39
YYRIL-44	2930005	783473820	49.28	98.2	94.21
YYRIL-45	1755453	478032071	48.49	98.28	94.32
YYRIL-46	2792930	746255123	49.05	98.3	94.46
YYRIL-47	1601946	422019816	49.88	98.23	94.33
YYRIL-50	1888555	508115651	49.27	98.32	94.5
YYRIL-51	1329617	357764369	49.52	98.26	94.38
YYRIL-52	2029423	540180763	49.95	98.3	94.5
YYRIL-53	1082040	289506078	49.01	98.25	94.35
YYRIL-54	3246890	877394523	49.63	98.26	94.34
YYRIL-55	1736064	467822417	49.47	98.31	94.5
YYRIL-56	1145284	309200580	48.53	98.31	94.46
YYRIL-57	1065130	285461759	48.82	98.19	94.19
YYRIL-58	2929153	797846706	48.33	98.24	94.21
YYRIL-5	729883	195583387	47.2	98.3	94.45
YYRIL-60	1578678	425455396	48.69	98.33	94.49
YYRIL-61	1263939	343806119	48.55	98.29	94.4
YYRIL-62	1433494	371567095	49.98	99.11	97.12
YYRIL-63	1543618	407990257	49.88	99.09	97.07
YYRIL-65	2005176	529130508	49.81	99.06	97
YYRIL-67	1640657	429582905	50	99.1	97.12
YYRIL-68	2883342	760567196	49.9	99.09	97.07
YYRIL-69	1592999	413975210	50.04	99.13	97.19
YYRIL-6	1498380	404486633	49.04	98.21	94.21
YYRIL-70	2756815	750057004	48.22	98.34	94.46
YYRIL-71	2082140	550522354	50.1	99.08	97.04
YYRIL-72	1839902	487624102	49.78	99.09	97.08
YYRIL-73	1072838	291570904	48.3	98.29	94.35
YYRIL-74	1777767	453881413	50.37	99.12	97.15
YYRIL-75	1458047	397056741	48.15	98.29	94.35
YYRIL-76	3170085	841459245	49.44	99.09	97.07
YYRIL-77	1825669	482329998	49.42	99.09	97.08
YYRIL-78	2498804	667781738	49.29	99.07	97.05
YYRIL-79	3158374	829009403	50.34	99.03	96.92
YYRIL-7	1617745	429640863	48.13	98.3	94.5
YYRIL-80	3448769	919161190	49.81	99.04	96.95
YYRIL-81	1211883	319839440	50.54	99.06	96.97
YYRIL-82	439398	116906059	48.61	98.69	95.77
YYRIL-84	1278112	341714196	49.88	98.97	96.71
YYRIL-86	2214261	582580213	49.94	99.03	96.89
YYRIL-88	1727636	461787756	49.71	98.98	96.75
YYRIL-89	12561962	3399626258	48.12	98.41	94.73
YYRIL-8	1489614	401907040	49.71	98.27	94.36
YYRIL-90	1297696	348792954	48.95	98.6	95.5
YYRIL-91	3117773	829879861	49.88	99.05	96.93
YYRIL-92	1463146	394230169	48.46	98.34	94.56
YYRIL-93	2117879	565647805	50.13	98.94	96.63
YYRIL-94	1347144	360579345	50.25	98.95	96.64
YYRIL-95	1563666	419718287	49.63	98.65	95.62
YYRIL-96	1319900	359312306	48.14	98.27	94.32
YYRIL-97	3646125	991917828	48.66	98.34	94.51
YYRIL-98	1213710	326499642	49.83	99	96.78
YYRIL-99	1066063	290365644	48.04	98.21	94.12
YYRIL-9	2176307	586112229	49.89	98.35	94.54
Clean PE reads: the amount of clean paired-end reads; Clean bases: the amount of clean base; GC: the content of guanine-cytosine; Q20: bases with a quality score of 20; Q30: bases with a quality score of 30.
