# Supplementary material for: Mapping of major QTL and candidate gene analysis for hull colour in foxtail millet (Setaria italica (L.) P. Beauv.)
Source: BMC Genomics. 2023 Aug 15;24:458. doi: 10.1186/s12864-023-09517-9 (PMC10428602; doi:10.1186/s12864-023-09517-9)
Supplement: Supplementary file 2 — Additional file 2: Supplementary Table 2. Data statistics of genome coverage and mean depth. [file 12864_2023_9517_MOESM2_ESM.xlsx]

## Sheet: Sheet1
Supplementary Table 2 Data statistics of genome coverage and mean depth
Sample	Coverage (%)	Mean Depth
Hongjiugu	6.85	17.63
Yugu18	6.99	19.09
YYRIL-100	6.77	18.57
YYRIL-101	13.09	32.43
YYRIL-102	5	14.07
YYRIL-103	4.91	10.33
YYRIL-104	6.79	17.28
YYRIL-105	7.24	20.88
YYRIL-106	5.43	9.96
YYRIL-107	8.02	24.14
YYRIL-108	6.89	28.42
YYRIL-109	7.04	16.46
YYRIL-10	6.03	17.41
YYRIL-110	7	16.87
YYRIL-111	6.61	15.56
YYRIL-112	4.43	13.6
YYRIL-113	5.48	24.02
YYRIL-114	5.21	25.07
YYRIL-115	3.78	11.05
YYRIL-116	4.62	9.74
YYRIL-117	4.52	9.31
YYRIL-118	5.16	10.23
YYRIL-119	5.13	24.01
YYRIL-11	5.73	14.01
YYRIL-120	6.28	24.74
YYRIL-122	4.85	15.33
YYRIL-123	6.51	34.68
YYRIL-124	7.21	18.94
YYRIL-125	7.2	34.56
YYRIL-126	14.07	23.49
YYRIL-127	6.93	19.34
YYRIL-129	5.9	11.43
YYRIL-1	6.39	16
YYRIL-12	7.26	26.96
YYRIL-130	6.83	13.18
YYRIL-131	6.7	17.15
YYRIL-132	5.78	10.25
YYRIL-134	6.74	18.36
YYRIL-135	6.11	13.1
YYRIL-136	6.06	12.07
YYRIL-137	6.63	18.75
YYRIL-138	5.86	9.85
YYRIL-139	4.17	6.36
YYRIL-13	4.03	5.78
YYRIL-141	6.72	11.77
YYRIL-142	6.63	12.52
YYRIL-143	6.21	9.85
YYRIL-144	6.04	12.39
YYRIL-145	8.07	11.4
YYRIL-146	6.2	18.38
YYRIL-147	2.51	2.9
YYRIL-148	6.54	13.43
YYRIL-149	5.96	12.62
YYRIL-14	5.69	14.48
YYRIL-150	5.85	15.65
YYRIL-153	6.72	16.97
YYRIL-154	6.36	15.15
YYRIL-155	6.95	15.89
YYRIL-157	7.04	13.43
YYRIL-158	6.82	19.13
YYRIL-159	6.44	14.74
YYRIL-15	7.77	15.72
YYRIL-160	6.01	11.55
YYRIL-161	7.17	20.37
YYRIL-162	6.98	19.49
YYRIL-163	6.61	13.52
YYRIL-164	6.06	10.68
YYRIL-165	6	13.02
YYRIL-166	7.25	19.73
YYRIL-167	5.04	8.4
YYRIL-168	5.83	10.42
YYRIL-169	6.72	23.44
YYRIL-16	6.43	13.71
YYRIL-171	4.75	8.26
YYRIL-172	7.77	18.25
YYRIL-176	5.93	11.2
YYRIL-177	6.71	14.67
YYRIL-178	5.54	14.1
YYRIL-179	9.76	22.51
YYRIL-17	6.55	13.32
YYRIL-180	7.12	18.5
YYRIL-181	6.37	12.41
YYRIL-182	5.94	17.79
YYRIL-184	7	24.1
YYRIL-185	5.61	13.57
YYRIL-186	6.34	19.11
YYRIL-188	6.4	10.73
YYRIL-189	7.75	19.29
YYRIL-18	5.97	11.69
YYRIL-190	8.98	22.7
YYRIL-192	6.18	16.37
YYRIL-193	7.18	15.8
YYRIL-194	6.99	12.23
YYRIL-195	7.04	13.73
YYRIL-196	7.54	20.81
YYRIL-197	6.89	14.93
YYRIL-198	6.95	19.18
YYRIL-199	6.07	10.43
YYRIL-200	6.21	10.31
YYRIL-201	6.56	11.57
YYRIL-202	6.14	12.02
YYRIL-203	7.96	23.24
YYRIL-204	7.52	15.91
YYRIL-205	6.91	10.15
YYRIL-206	6	9.87
YYRIL-207	6.33	15.19
YYRIL-208	6.88	18.45
YYRIL-209	8.25	16.19
YYRIL-20	6.52	19.64
YYRIL-210	6.51	13.82
YYRIL-211	6.56	13.77
YYRIL-212	6.68	15.15
YYRIL-214	6.92	17.3
YYRIL-215	7.75	15.03
YYRIL-216	7.2	15.95
YYRIL-217	7.05	19.1
YYRIL-21	6.43	13.38
YYRIL-220	6.67	12.94
YYRIL-221	8.14	17.31
YYRIL-223	9.25	23.63
YYRIL-224	6.23	13.42
YYRIL-225	6.24	9.85
YYRIL-226	6.47	10.68
YYRIL-227	7.95	15.28
YYRIL-229	7.61	20.07
YYRIL-230	5.97	11.87
YYRIL-231	6.7	18.18
YYRIL-232	7.06	14.17
YYRIL-233	7.39	17.48
YYRIL-234	7.99	14.2
YYRIL-235	6.33	11.86
YYRIL-238	9.04	26.7
YYRIL-239	7.65	17.92
YYRIL-23	6.02	13.78
YYRIL-240	6.23	13.07
YYRIL-241	6.37	12.51
YYRIL-242	6.18	15.32
YYRIL-243	7.27	15.23
YYRIL-244	7.52	22.83
YYRIL-245	8.26	13.68
YYRIL-246	5.73	12.63
YYRIL-247	6.63	15.13
YYRIL-249	6.46	16.24
YYRIL-24	6.76	17.51
YYRIL-250	6.35	12.44
YYRIL-25	6.77	17.52
YYRIL-26	5.33	11.63
YYRIL-27	6.83	13.05
YYRIL-28	6.57	14.16
YYRIL-29	6.52	12.38
YYRIL-2	5.02	11.36
YYRIL-31	5.01	8.78
YYRIL-32	6.44	15.22
YYRIL-33	5.29	10.73
YYRIL-34	7.31	15.22
YYRIL-35	7.6	22.83
YYRIL-36	6.99	18.49
YYRIL-37	6.21	11.6
YYRIL-38	5.38	10.94
YYRIL-39	6.96	19.31
YYRIL-41	4.95	7.15
YYRIL-4	6.1	10.17
YYRIL-42	6.29	19.89
YYRIL-43	5.81	17.4
YYRIL-44	7.76	19.95
YYRIL-45	6.56	14.79
YYRIL-46	8	19.21
YYRIL-47	6.25	13.91
YYRIL-50	6.04	16.73
YYRIL-51	5.92	12.18
YYRIL-52	7.27	15.09
YYRIL-53	5.4	10.79
YYRIL-54	6.87	25.95
YYRIL-55	5.99	16.14
YYRIL-56	6.06	10.08
YYRIL-57	5.65	10.01
YYRIL-58	7.21	22.18
YYRIL-5	4.9	7.02
YYRIL-60	6.37	13.1
YYRIL-61	6.36	10.33
YYRIL-62	5.47	13.8
YYRIL-63	5.78	14.38
YYRIL-65	6.21	17.31
YYRIL-67	5.66	15.76
YYRIL-68	5.84	26.12
YYRIL-69	5.79	14.63
YYRIL-6	6.15	11.75
YYRIL-70	8.05	18.6
YYRIL-71	5.79	19.32
YYRIL-72	5.4	18.48
YYRIL-73	6.17	9.15
YYRIL-74	6	15.67
YYRIL-75	6.62	11.86
YYRIL-76	5.86	28.44
YYRIL-77	5.52	17.42
YYRIL-78	6.31	21.55
YYRIL-79	7.22	23.75
YYRIL-7	6.29	13.38
YYRIL-80	6.42	28.95
YYRIL-81	4.98	12.68
YYRIL-82	3.61	5.89
YYRIL-84	5.19	13.39
YYRIL-86	5.49	20.8
YYRIL-88	5.58	16.67
YYRIL-89	12.52	53.66
YYRIL-8	6.57	12.26
YYRIL-90	5.29	12.12
YYRIL-91	6.53	25.23
YYRIL-92	5.85	13.21
YYRIL-93	5.55	20.02
YYRIL-94	4.85	14.28
YYRIL-95	5.64	14.8
YYRIL-96	6.33	10.98
YYRIL-97	7.66	25.69
YYRIL-98	4.96	13.36
YYRIL-99	6.04	9.79
YYRIL-9	5.97	20.07
