# Supplementary material for: Mapping of major QTL and candidate gene analysis for hull colour in foxtail millet (Setaria italica (L.) P. Beauv.)
Source: BMC Genomics. 2023 Aug 15;24:458. doi: 10.1186/s12864-023-09517-9 (PMC10428602; doi:10.1186/s12864-023-09517-9)
Supplement: Supplementary file 3 — Additional file 3: Supplementary Table 3. Detailed information of candidate genes in QTL genome regions annotated by KEGG and GO database. [file 12864_2023_9517_MOESM3_ESM.xlsx]

## Sheet: Sheet1
Supplementary Table 3. Detailed information of candidate genes in QTL genome regions annotated by KEGG and GO database.
QTL	Gene ID	Pfam	Panther	KOG	KEGG/ec	KO	GO	Best-hit-arabi-name	arabi-symbol	arabi-defline	Best-hit-rice-name	rice-symbol	rice-defline
	Seita.1G055800.1
	Seita.1G055900.1	PF00847	PTHR31677,PTHR31677:SF20			K09286	GO:0006355,GO:0003700	AT1G50640.1	ATERF3,ERF3	ethylene responsive element binding factor 3	LOC_Os02g09650.1		AP2 domain containing protein, expressed
	Seita.1G056000.1	PF05627	PTHR33159,PTHR33159:SF5								LOC_Os02g09630.1		GA20292-PA, putative, expressed
	Seita.1G056100.1	PF14303	PTHR11260,PTHR11260:SF299		2.5.1.18			AT3G47680.1		DNA binding	LOC_Os10g31120.1		transposon protein, putative, Pong sub-class, expressed
	Seita.1G056200.1	PF00657	PTHR22835,PTHR22835:SF193		3.1.1.3		GO:0016788	AT2G42990.1		GDSL-like Lipase/Acylhydrolase superfamily protein	LOC_Os02g09620.1		GDSL-like lipase/acylhydrolase, putative, expressed
	Seita.1G056300.1	PF00657	PTHR22835,PTHR22835:SF276		3.1.1.3		GO:0016788	AT2G04570.1		GDSL-like Lipase/Acylhydrolase superfamily protein	LOC_Os02g09610.1		GDSL-like lipase/acylhydrolase, putative, expressed
	Seita.1G056400.1	PF00646	PTHR32133,PTHR32133:SF92				GO:0005515				LOC_Os03g24200.1		OsFBX85 - F-box domain containing protein, expressed
	Seita.1G056500.1	PF10280	PTHR22890			K15131	GO:0016592,GO:0006357,GO:0001104	AT3G01435.1		Expressed protein	LOC_Os02g09600.2		expressed protein
	Seita.1G056600.1
	Seita.1G056700.1	PF01165	PTHR21109				GO:0006412,GO:0005840,GO:0003735	AT3G27160.1	GHS1	Ribosomal protein S21 family protein	LOC_Os02g09590.1		ribosome, putative, expressed
	Seita.1G056800.1										LOC_Os02g09540.1		expressed protein
	Seita.1G056900.1		PTHR14942,PTHR14942:SF1					AT1G80060.1		Ubiquitin-like superfamily protein	LOC_Os02g09530.1		expressed protein
	Seita.1G057000.1
	Seita.1G057100.1	PF00201	PTHR11926,PTHR11926:SF167				GO:0016758,GO:0008152	AT4G15480.1	UGT84A1	UDP-Glycosyltransferase superfamily protein	LOC_Os02g09510.1		limonoid UDP-glucosyltransferase, putative, expressed
	Seita.1G057200.1	PF00134	PTHR10177,PTHR10177:SF100					AT1G47210.1	CYCA3;2	cyclin-dependent protein kinase 3;2	LOC_Os03g41100.1		cyclin, putative, expressed
	Seita.1G057300.1	PF00107,PF08240	PTHR11695,PTHR11695:SF574	KOG0023	1.1.1.195	K00083	GO:0055114,GO:0016491,GO:0008270	AT3G19450.1	ATCAD4,CAD,CAD-C,CAD4	GroES-like zinc-binding alcohol dehydrogenase family protein	LOC_Os02g09490.1		dehydrogenase, putative, expressed
	Seita.1G057400.1										LOC_Os03g60410.1		expressed protein
	Seita.1G057500.1	PF12263	PTHR34548,PTHR34548:SF3					AT2G15290.1	ATTIC21,CIA5,PIC1,TIC21	translocon at inner membrane of chloroplasts 21	LOC_Os02g09470.1		tic21, putative, expressed
	Seita.1G057600.1	PF01894	PTHR30615,PTHR30615:SF1	KOG3267	2.5.1.3			AT1G21065.1			LOC_Os02g09460.1		GA16396-PA, putative, expressed
	Seita.1G057700.1	PF03009	PTHR23344,PTHR23344:SF5	KOG2258	3.1.4.46		GO:0008081,GO:0006629,GO:0008889	AT5G58170.1	SVL5	SHV3-like 5	LOC_Os02g09450.1		glycerophosphoryl diester phosphodiesterase family protein, putative, expressed
	Seita.1G057800.1										LOC_Os12g02050.1		expressed protein
	Seita.1G057900.1	PF00083	PTHR23500,PTHR23500:SF159				GO:0055085,GO:0022857,GO:0016021	AT5G59250.1		Major facilitator superfamily protein	LOC_Os10g42830.1		transporter family protein, putative, expressed
	Seita.1G057900.2	PF00083	PTHR23500,PTHR23500:SF159				GO:0055085,GO:0022857,GO:0016021	AT5G59250.1		Major facilitator superfamily protein	LOC_Os10g42830.1		transporter family protein, putative, expressed
	Seita.1G058000.1	PF09335	PTHR30353,PTHR30353:SF1					AT4G13150.1			LOC_Os02g09440.1		expressed protein
	Seita.1G058100.1	PF03016	PTHR11062,PTHR11062:SF63	KOG1021	2.4.2.41			AT4G38040.1		Exostosin family protein	LOC_Os02g09430.1		exostosin family domain containing protein, expressed
	Seita.1G058200.1	PF04199	PTHR31118,PTHR31118:SF10		3.5.1.9		GO:0019441,GO:0004061	AT4G35220.1		Cyclase family protein	LOC_Os02g09420.1		cyclase family protein, putative, expressed
	Seita.1G058300.1	PF04199	PTHR31118,PTHR31118:SF10		3.5.1.9		GO:0019441,GO:0004061	AT4G35220.1		Cyclase family protein	LOC_Os02g09420.1		cyclase family protein, putative, expressed
	Seita.1G058300.2	PF04199	PTHR31118,PTHR31118:SF10		3.5.1.9		GO:0019441,GO:0004061	AT4G35220.1		Cyclase family protein	LOC_Os02g09420.1		cyclase family protein, putative, expressed
	Seita.1G058400.1	PF00067	PTHR24298,PTHR24298:SF131	KOG0156	1.14.13.121		GO:0055114,GO:0020037,GO:0016705,GO:0005506	AT3G26330.1	CYP71B37	cytochrome P450, family 71, subfamily B, polypeptide 37	LOC_Os02g09410.1		cytochrome P450, putative, expressed
	Seita.1G058500.1	PF00067	PTHR24298,PTHR24298:SF131	KOG0156	1.14.13.121		GO:0055114,GO:0020037,GO:0016705,GO:0005506	AT3G26330.1	CYP71B37	cytochrome P450, family 71, subfamily B, polypeptide 37	LOC_Os02g09400.1		cytochrome P450, putative, expressed
	Seita.1G058600.1		PTHR36387,PTHR36387:SF1					AT4G37090.1			LOC_Os02g09380.1		expressed protein
	Seita.1G058700.1	PF07714	PTHR27001,PTHR27001:SF88	KOG1187	2.7.10.2		GO:0006468,GO:0004672	AT3G15890.1		Protein kinase superfamily protein	LOC_Os02g09359.1		BRASSINOSTEROID INSENSITIVE 1-associated receptor kinase 1 precursor, putative, expressed
	Seita.1G058800.1	PF00646,PF08387	PTHR32212,PTHR32212:SF115				GO:0005515	AT1G60400.1		F-box/RNI-like superfamily protein	LOC_Os02g08160.1		OsFBD6 - F-box and FBD domain containing protein, expressed
	Seita.1G058800.2	PF00646	PTHR32212,PTHR32212:SF115				GO:0005515	AT1G60400.1		F-box/RNI-like superfamily protein	LOC_Os02g08160.1		OsFBD6 - F-box and FBD domain containing protein, expressed
	Seita.1G058900.1		PTHR18937,PTHR18937:SF226					AT4G32190.1		Myosin heavy chain-related protein	LOC_Os02g09340.1		expressed protein
	Seita.1G059000.1		PTHR33018,PTHR33018:SF2								LOC_Os11g28540.1		expressed protein
	Seita.1G059100.1	PF00067	PTHR24298,PTHR24298:SF94	KOG0156	1.14.13.121		GO:0055114,GO:0020037,GO:0016705,GO:0005506	AT5G07990.1	CYP75B1,D501,TT7	Cytochrome P450 superfamily protein	LOC_Os02g09250.1		cytochrome P450 71D10, putative, expressed
	Seita.1G059200.1	PF00067	PTHR24298,PTHR24298:SF94	KOG0156	1.14.13.121		GO:0055114,GO:0020037,GO:0016705,GO:0005506	AT5G25140.1	CYP71B13	cytochrome P450, family 71, subfamily B, polypeptide 13	LOC_Os02g09250.1		cytochrome P450 71D10, putative, expressed
	Seita.1G059300.1	PF00067	PTHR24298,PTHR24298:SF94	KOG0156	1.14.13.121		GO:0055114,GO:0020037,GO:0016705,GO:0005506	AT5G07990.1	CYP75B1,D501,TT7	Cytochrome P450 superfamily protein	LOC_Os02g09200.1		cytochrome P450 71D10, putative, expressed
	Seita.1G059400.1	PF13639,PF02148,PF07576	PTHR24007	KOG0804		K10632	GO:0008270,GO:0005515	AT2G26000.2	BRIZ2	zinc finger (C3HC4-type RING finger) family protein	LOC_Os02g09060.1		BRCA1-associated protein, putative, expressed
	Seita.1G059500.1	PF04640	PTHR31065,PTHR31065:SF11					AT2G12646.1		PLATZ transcription factor family protein	LOC_Os02g09070.1		zinc-binding protein, putative, expressed
	Seita.1G059500.2	PF04640	PTHR31065,PTHR31065:SF11					AT2G12646.1		PLATZ transcription factor family protein	LOC_Os02g09070.1		zinc-binding protein, putative, expressed
	Seita.1G059600.1		PTHR31414,PTHR31414:SF7					AT2G12400.1			LOC_Os02g09080.1		expressed protein
	Seita.1G059700.1							AT3G13227.1		serine-rich protein-related	LOC_Os02g09090.1		expressed protein
	Seita.1G059800.1	PF13637,PF12796,PF01529	PTHR24161,PTHR24161:SF22	KOG0509	2.3.1.225	K18932	GO:0008270	AT5G20350.1	TIP1	Ankyrin repeat family protein with DHHC zinc finger domain	LOC_Os02g09130.1		palmitoyltransferase TIP1, putative, expressed
	Seita.1G059900.1										LOC_Os02g09140.1		bfr-2, putative, expressed
	Seita.1G060000.1	PF03030	PTHR31998,PTHR31998:SF10		3.6.1.1	K01507	GO:0016020,GO:0015992,GO:0009678,GO:0004427	AT1G15690.1	ATAVP3,AtVHP1;1,AVP-3,AVP1	Inorganic H pyrophosphatase family protein	LOC_Os02g09150.1		inorganic H+ pyrophosphatase, putative, expressed
	Seita.9G486400.1	PF08387	PTHR34709,PTHR34709:SF3					AT1G16930.1		F-box/RNI-like/FBD-like domains-containing protein	LOC_Os03g12200.1		OsFBX81 - F-box domain containing protein, expressed
	Seita.9G486500.1	PF02847	PTHR12626,PTHR12626:SF2					AT1G22730.1		MA3 domain-containing protein	LOC_Os03g12180.1		MA3 domain containing protein, expressed
	Seita.9G486600.1
	Seita.9G486700.1		PTHR15454,PTHR15454:SF7	KOG1859				AT3G17920.2		Outer arm dynein light chain 1 protein	LOC_Os03g12160.1		leucine-rich repeat family protein, putative, expressed
	Seita.9G486700.2		PTHR15454,PTHR15454:SF7	KOG1859				AT3G17920.2		Outer arm dynein light chain 1 protein	LOC_Os03g12160.2		leucine-rich repeat family protein, putative, expressed
	Seita.9G486700.3		PTHR15454,PTHR15454:SF7	KOG1859				AT3G17920.2		Outer arm dynein light chain 1 protein	LOC_Os03g12160.2		leucine-rich repeat family protein, putative, expressed
	Seita.9G486800.1
	Seita.9G486900.1
	Seita.9G487000.1	PF08276,PF00954,PF01453,PF00069	PTHR27002,PTHR27002:SF124	KOG1187	2.7.11.1		GO:0048544,GO:0006468,GO:0005524,GO:0004672	AT2G19130.1		S-locus lectin protein kinase family protein	LOC_Os03g12150.1		serine/threonine-protein kinase receptor precursor, putative, expressed
	Seita.9G487100.1
	Seita.9G487200.1	PF07983,PF00332	PTHR32227,PTHR32227:SF52		3.2.1.39		GO:0005975,GO:0004553	AT2G01630.1		O-Glycosyl hydrolases family 17 protein	LOC_Os03g12140.1		glucan endo-1,3-beta-glucosidase precursor, putative, expressed
	Seita.9G487300.1	PF02365	PTHR31079,PTHR31079:SF8				GO:0006355,GO:0003677	AT5G16610.2			LOC_Os03g12120.1		no apical meristem protein, putative, expressed
	Seita.9G487300.2		PTHR31079,PTHR31079:SF8					AT5G16610.2			LOC_Os03g12120.1		no apical meristem protein, putative, expressed
	Seita.9G487400.1	PF02574	PTHR21091,PTHR21091:SF6	KOG1579	2.1.1.10	K00547		AT3G25900.1	ATHMT-1,HMT-1	Homocysteine S-methyltransferase family protein	LOC_Os03g12110.1		homocysteine S-methyltransferase protein, putative, expressed
	Seita.9G487400.2	PF02574	PTHR21091,PTHR21091:SF6	KOG1579	2.1.1.10	K00547		AT3G25900.1	ATHMT-1,HMT-1	Homocysteine S-methyltransferase family protein	LOC_Os03g12110.1		homocysteine S-methyltransferase protein, putative, expressed
	Seita.9G487500.1	PF08541,PF08392	PTHR31561,PTHR31561:SF5		2.3.1.199	K15397	GO:0016747,GO:0008610,GO:0016020,GO:0006633	AT1G68530.1	CER6,CUT1,G2,KCS6,POP1	3-ketoacyl-CoA synthase 6	LOC_Os03g12030.1		3-ketoacyl-CoA synthase, putative, expressed
	Seita.9G487600.1	PF00828	PTHR12934,PTHR12934:SF11	KOG0846		K02876	GO:0015934,GO:0006412,GO:0003735	AT3G25920.1	RPL15	ribosomal protein L15	LOC_Os03g12020.1		50S ribosomal protein L15, chloroplast precursor, putative, expressed
	Seita.9G487600.2	PF00828	PTHR12934,PTHR12934:SF11	KOG0846		K02876	GO:0015934,GO:0006412,GO:0003735	AT3G25920.1	RPL15	ribosomal protein L15	LOC_Os03g12020.1		50S ribosomal protein L15, chloroplast precursor, putative, expressed
	Seita.9G487700.1	PF10263	PTHR21220								LOC_Os03g12010.1		expressed protein
	Seita.9G487800.1	PF14845,PF00728	PTHR22600,PTHR22600:SF14	KOG2499	3.2.1.52	K12373	GO:0005975,GO:0004553	AT1G05590.1	ATHEX3,HEXO2	beta-hexosaminidase 2	LOC_Os03g11980.1		beta-hexosaminidase precursor, putative, expressed
	Seita.9G487900.1	PF03953,PF00091	PTHR11588,PTHR11588:SF137			K07374	GO:0003924,GO:0007017,GO:0005874	AT5G19780.1	TUA5	tubulin alpha-5	LOC_Os03g11970.1		tubulin/FtsZ domain containing protein, putative, expressed
	Seita.9G488000.1		PTHR11618,PTHR11618:SF23				GO:0008270,GO:0006355,GO:0006352	AT4G35540.1		zinc ion binding;transcription regulators	LOC_Os08g42020.2		zinc ion binding protein, putative, expressed
	Seita.9G488100.1
	Seita.9G488100.2
	Seita.9G488200.1	PF00080	PTHR10003,PTHR10003:SF31	KOG0441	1.15.1.1	K04565	GO:0055114,GO:0046872,GO:0006801	AT5G18100.1	CSD3	。	LOC_Os03g11960.1		copper/zinc superoxide dismutase, putative, expressed
	Seita.9G488200.2	PF00080	PTHR10003,PTHR10003:SF31	KOG0441	1.15.1.1		GO:0055114,GO:0046872,GO:0006801	AT5G18100.1	CSD3	copper/zinc superoxide dismutase 3	LOC_Os03g11960.1		copper/zinc superoxide dismutase, putative, expressed
	Seita.9G488300.1	PF00650	PTHR10174,PTHR10174:SF125					AT1G05370.1		Sec14p-like phosphatidylinositol transfer family protein	LOC_Os03g11950.1		SEC14 cytosolic factor family protein, putative, expressed
	Seita.9G488400.1	PF00012	PTHR19375,PTHR19375:SF101	KOG0101		K09489		AT2G32120.1	HSP70T-2	heat-shock protein 70T-2	LOC_Os03g11910.1		DnaK family protein, putative, expressed
	Seita.9G488500.1	PF07762	PTHR33086,PTHR33086:SF14								LOC_Os01g13870.1		expressed protein
	Seita.9G488600.1	PF03478	PTHR33165,PTHR33165:SF2								LOC_Os08g18870.1		expressed protein
	Seita.9G488700.1	PF07690	PTHR23500,PTHR23500:SF70	KOG0254			GO:0055085,GO:0016021	AT5G26340.1	ATSTP13,MSS1,STP13	Major facilitator superfamily protein	LOC_Os03g11900.1		transporter family protein, putative, expressed
	Seita.9G488800.1	PF16312,PF07227	PTHR21736,PTHR21736:SF23					AT3G63500.2		Protein of unknown function (DUF1423)	LOC_Os03g11890.1		potyvirus VPg interacting protein, putative, expressed
	Seita.9G488900.1							AT3G52070.2			LOC_Os03g11780.1		expressed protein
	Seita.9G489000.1		PTHR35468					AT1G51405.1		myosin-related	LOC_Os03g11770.1		expressed protein
	Seita.9G489100.1	PF00295	PTHR31375,PTHR31375:SF20		3.2.1.15		GO:0005975,GO:0004650	AT3G07970.1	QRT2	Pectin lyase-like superfamily protein	LOC_Os03g11760.1		polygalacturonase, putative, expressed
	Seita.9G489200.1	PF01554	PTHR11206,PTHR11206:SF168	KOG1347			GO:0055085,GO:0016020,GO:0015297,GO:0015238,GO:0006855	AT1G51340.2		MATE efflux family protein	LOC_Os03g11734.1		MATE efflux protein, putative, expressed
	Seita.9G489300.1	PF13802,PF01055	PTHR22762,PTHR22762:SF54		3.2.1.84	K05546	GO:0005975,GO:0004553	AT5G63840.1	PSL5,RSW3	Glycosyl hydrolases family 31 protein	LOC_Os03g11720.1		glycosyl hydrolase, family 31, putative, expressed
	Seita.9G489400.1		PTHR31852,PTHR31852:SF46					AT3G08490.1			LOC_Os03g11710.1		expressed protein
	Seita.9G489500.1	PF13812,PF01535	PTHR24015,PTHR24015:SF784					AT4G21300.1		Tetratricopeptide repeat (TPR)-like superfamily protein	LOC_Os03g11700.1		pentatricopeptide repeat domain containing protein, putative, expressed
	Seita.9G489600.1	PF13812,PF01535,PF13041	PTHR24015,PTHR24015:SF743					AT5G65560.1		Pentatricopeptide repeat (PPR) superfamily protein	LOC_Os03g11690.1		PPR repeat containing protein, expressed
	Seita.9G489700.1							AT2G41940.1	ZFP8	zinc finger protein 8	LOC_Os03g11680.1		ZOS3-05 - C2H2 zinc finger protein, expressed
	Seita.9G489800.1
	Seita.9G489900.1	PF12854,PF01535,PF13041	PTHR24015,PTHR24015:SF437					AT4G16390.1		pentatricopeptide (PPR) repeat-containing protein	LOC_Os03g11670.1		pentatricopeptide repeat domain containing protein, putative, expressed
	Seita.9G490000.1	PF00291	PTHR10314,PTHR10314:SF35		4.2.1.22	K01738		AT1G55880.1		Pyridoxal-5\'-phosphate-dependent enzyme family protein	LOC_Os03g11660.1		cysteine synthase, putative, expressed
	Seita.9G490100.1	PF07058	PTHR31246,PTHR31246:SF5				GO:0008017,GO:0007010	AT1G24764.1	ATMAP70-2,MAP70-2	microtubule-associated proteins 70-2	LOC_Os03g11650.1		ATMAP70 protein, putative, expressed
	Seita.9G490200.1	PF01588,PF09334	PTHR11946,PTHR11946:SF78		6.1.1.10	K01874	GO:0000049,GO:0006418,GO:0005524,GO:0004812,GO:0000166	AT4G13780.1		methionine--tRNA ligase, putative / methionyl-tRNA synthetase, putative / MetRS, putative	LOC_Os06g31210.1		methionyl-tRNA synthetase, putative, expressed
	Seita.9G490300.1
	Seita.9G490400.1	PF01486	PTHR11945,PTHR11945:SF206				GO:0006355,GO:0005634,GO:0003700	AT1G24260.3	AGL9,SEP3	K-box region and MADS-box transcription factor family protein	LOC_Os03g11614.1		OsMADS1 - MADS-box family gene with MIKCc type-box, expressed
	Seita.9G490500.1	PF04690	PTHR31675,PTHR31675:SF1				GO:0007275	AT1G69180.1	CRC	Plant-specific transcription factor YABBY family protein	LOC_Os03g11600.1		YABBY domain containing protein, putative, expressed
	Seita.9G490500.2	PF04690	PTHR31675,PTHR31675:SF1				GO:0007275	AT1G69180.1	CRC	Plant-specific transcription factor YABBY family protein	LOC_Os03g11600.2		YABBY domain containing protein, putative, expressed
	Seita.9G490600.1	PF03151	PTHR11132,PTHR11132:SF34	KOG1444			GO:0015780,GO:0005794	AT1G76340.1	GONST3	golgi nucleotide sugar transporter 3	LOC_Os03g11590.1		integral membrane protein, putative, expressed
	Seita.9G490600.2	PF03151	PTHR11132,PTHR11132:SF34	KOG1444			GO:0015780,GO:0005794	AT1G76340.1	GONST3	golgi nucleotide sugar transporter 3	LOC_Os03g11590.1		integral membrane protein, putative, expressed
	Seita.9G490700.1		PTHR36886,PTHR36886:SF2					AT3G26850.1		histone-lysine N-methyltransferases	LOC_Os03g11580.1		expressed protein
	Seita.9G490700.2		PTHR36886,PTHR36886:SF2					AT3G26850.1		histone-lysine N-methyltransferases	LOC_Os03g11580.1		expressed protein
	Seita.9G490800.1	PF13692	PTHR12526,PTHR12526:SF344		2.4.1.241	K09480		AT4G00550.1	DGD2	digalactosyl diacylglycerol deficient 2	LOC_Os03g11560.1		digalactosyldiacylglycerol synthase, chloroplast precursor, putative, expressed
	Seita.9G490800.2	PF13692	PTHR12526,PTHR12526:SF344		2.4.1.241	K09480		AT4G00550.1	DGD2	digalactosyl diacylglycerol deficient 2	LOC_Os03g11560.1		digalactosyldiacylglycerol synthase, chloroplast precursor, putative, expressed
	Seita.9G490800.3	PF13692	PTHR12526,PTHR12526:SF344		2.4.1.241	K09480		AT4G00550.1	DGD2	digalactosyl diacylglycerol deficient 2	LOC_Os03g11560.1		digalactosyldiacylglycerol synthase, chloroplast precursor, putative, expressed
	Seita.9G490900.1	PF16135,PF16136,PF07897	PTHR31413,PTHR31413:SF5				GO:0007165	AT3G29575.4	AFP3	ABI five binding protein 3	LOC_Os03g11550.2		protein of unknown function DUF1675 domain containing protein, expressed
	Seita.9G490900.2	PF16135,PF07897	PTHR31413,PTHR31413:SF5				GO:0007165	AT1G13740.1	AFP2	ABI five binding protein 2	LOC_Os03g11550.1		protein of unknown function DUF1675 domain containing protein, expressed
	Seita.9G491000.1	PF01336,PF04057,PF16900,PF08646	PTHR23273,PTHR23273:SF4	KOG0851		K07466	GO:0003676,GO:0006260,GO:0005634,GO:0003677	AT5G08020.1	ATRPA70B,RPA70B	RPA70-kDa subunit B	LOC_Os03g11540.1		RPA1B - Putative single-stranded DNA binding complex subunit 1, expressed
	Seita.9G491100.1
	Seita.9G491200.1	PF16656,PF14008,PF00149	PTHR22953,PTHR22953:SF20	KOG1378	3.1.4.1		GO:0016787	AT1G13750.1		Purple acid phosphatases superfamily protein	LOC_Os03g11530.1		nucleotide pyrophosphatase/phosphodiesterase, putative, expressed
	Seita.9G491300.1		PTHR15744,PTHR15744:SF0	KOG1960			GO:0005634	AT3G29390.1	RIK	RS2-interacting KH protein	LOC_Os03g11520.2		expressed protein
	Seita.9G491400.1	PF00231	PTHR11693,PTHR11693:SF22	KOG1531	3.6.3.14	K02136	GO:0046961,GO:0046933,GO:0045261,GO:0015986	AT2G33040.1	ATP3	gamma subunit of Mt ATP synthase	LOC_Os10g17280.1		ATP synthase gamma chain, putative, expressed
	Seita.9G491500.1
	Seita.9G491600.1	PF00153	PTHR24089,PTHR24089:SF370	KOG0770				AT1G74240.1		Mitochondrial substrate carrier family protein	LOC_Os03g11510.1		mitochondrial carrier protein, putative, expressed
	Seita.9G491700.1	PF04884	PTHR12770,PTHR12770:SF22	KOG4249				AT1G13770.1	RUS3	Protein of unknown function, DUF647	LOC_Os03g11500.1		DUF647 domain containing protein, putative, expressed
	Seita.9G491800.1		PTHR33304,PTHR33304:SF3					AT1G43770.2		RING/FYVE/PHD zinc finger superfamily protein	LOC_Os03g11490.1		expressed protein
	Seita.9G491800.2		PTHR33304,PTHR33304:SF3					AT1G43770.2		RING/FYVE/PHD zinc finger superfamily protein	LOC_Os03g11490.1		expressed protein
	Seita.9G491800.3		PTHR33304,PTHR33304:SF3					AT1G43770.2		RING/FYVE/PHD zinc finger superfamily protein	LOC_Os03g11490.1		expressed protein
	Seita.9G491800.4		PTHR33304,PTHR33304:SF3					AT1G43770.2		RING/FYVE/PHD zinc finger superfamily protein	LOC_Os03g11490.1		expressed protein
	Seita.9G491800.5		PTHR33304,PTHR33304:SF3					AT1G43770.2		RING/FYVE/PHD zinc finger superfamily protein	LOC_Os03g11490.1		expressed protein
	Seita.9G491800.6		PTHR33304,PTHR33304:SF3					AT1G43770.2		RING/FYVE/PHD zinc finger superfamily protein	LOC_Os03g11490.1		expressed protein
	Seita.9G491800.7		PTHR33304,PTHR33304:SF3					AT1G43770.2		RING/FYVE/PHD zinc finger superfamily protein	LOC_Os03g11490.1		expressed protein
	Seita.9G491800.8		PTHR33304,PTHR33304:SF3					AT1G43770.2		RING/FYVE/PHD zinc finger superfamily protein	LOC_Os03g11490.1		expressed protein
	Seita.9G491900.1		PTHR12606,PTHR12606:SF13								LOC_Os02g16220.1		expressed protein
	Seita.9G491900.2		PTHR12606,PTHR12606:SF13								LOC_Os02g16220.1		expressed protein
	Seita.9G492000.1	PF00271,PF00270,PF02889	PTHR24075,PTHR24075:SF0		3.6.4.12	K18663	GO:0005524,GO:0003676,GO:0031204,GO:0008565	AT5G61140.2		U5 small nuclear ribonucleoprotein helicase	LOC_Os03g11470.1		DEAD/DEAH box helicase domain containing protein, expressed
	Seita.9G492100.1		PTHR31267,PTHR31267:SF2					AT5G07940.2			LOC_Os03g11460.1		expressed protein
	Seita.9G492200.1		PTHR15827					AT5G07950.1			LOC_Os03g11450.1		expressed protein
	Seita.9G492300.1	PF00627,PF00145	PTHR23068,PTHR23068:SF3		2.1.1.37			AT5G14620.1	DMT7,DRM2	domains rearranged methyltransferase 2	LOC_Os03g02010.4		DNA methyltransferase protein, putative, expressed
	Seita.9G492400.1	PF10559,PF00344	PTHR10906			K10956	GO:0016020,GO:0015031	AT2G34250.2		SecY protein transport family protein	LOC_Os03g11440.1		protein transport protein Sec61 subunit alpha, putative, expressed
	Seita.9G492500.1	PF00232	PTHR10353,PTHR10353:SF76		3.2.1.21		GO:0005975,GO:0004553	AT1G26560.1	BGLU40	beta glucosidase 40	LOC_Os03g11420.1		Os3bglu6 - beta-glucosidase/beta-fucosidase/beta-galactosidase, expressed
	Seita.9G492600.1	PF00232	PTHR10353,PTHR10353:SF76		3.2.1.21	K01188	GO:0005975,GO:0004553	AT1G26560.1	BGLU40	beta glucosidase 40	LOC_Os03g11420.1		Os3bglu6 - beta-glucosidase/beta-fucosidase/beta-galactosidase, expressed
	Seita.9G492700.1	PF00232	PTHR10353,PTHR10353:SF76		3.2.1.21	K01188	GO:0005975,GO:0004553	AT1G26560.1	BGLU40	beta glucosidase 40	LOC_Os03g11420.1		Os3bglu6 - beta-glucosidase/beta-fucosidase/beta-galactosidase, expressed
	Seita.9G492800.1				3.2.1.21						LOC_Os03g11420.1		Os3bglu6 - beta-glucosidase/beta-fucosidase/beta-galactosidase, expressed
	Seita.9G492900.1	PF05193,PF00675	PTHR11851,PTHR11851:SF133			K17732		AT3G02090.1	MPPBETA	Insulinase (Peptidase family M16) protein	LOC_Os03g11410.1		mitochondrial-processing peptidase subunit, mitochondrial precursor, putative, expressed
	Seita.9G493000.1
	Seita.9G493100.1	PF06886	PTHR14326				GO:0060236,GO:0032147,GO:0005874,GO:0005819	AT5G15510.1		TPX2 (targeting protein for Xklp2) protein family	LOC_Os03g11400.2		targeting protein-related, putative, expressed
	Seita.9G493100.2	PF06886	PTHR14326				GO:0060236,GO:0032147,GO:0005874,GO:0005819	AT5G15510.1		TPX2 (targeting protein for Xklp2) protein family	LOC_Os03g11400.1		targeting protein-related, putative, expressed
	Seita.9G493200.1										LOC_Os03g11390.1		expressed protein
	Seita.9G493300.1		PTHR19305,PTHR19305:SF7	KOG3065		K18211		AT5G61210.1	ATSNAP33,ATSNAP33B,SNAP33,SNP33	soluble N-ethylmaleimide-sensitive factor adaptor protein 33	LOC_Os03g11380.3		SNARE domain containing protein, putative, expressed
	Seita.9G493400.1		PTHR22970,PTHR22970:SF19					AT2G03470.1		ELM2 domain-containing protein	LOC_Os03g31230.1		MYB family transcription factor, putative, expressed
	Seita.9G493400.2		PTHR22970,PTHR22970:SF19					AT2G03470.1		ELM2 domain-containing protein	LOC_Os03g31230.2		MYB family transcription factor, putative, expressed
	Seita.9G493500.1	PF02362	PTHR31674,PTHR31674:SF3				GO:0003677	AT4G31690.1		Transcriptional factor B3 family protein	LOC_Os03g11370.1		B3 DNA binding domain containing protein, expressed
	Seita.9G493600.1	PF13855	PTHR23155				GO:0005515	AT5G07910.1		Leucine-rich repeat (LRR) family protein	LOC_Os03g11360.2		leucine rich repeat containing protein, expressed
	Seita.9G493700.1	PF07893	PTHR33085,PTHR33085:SF12								LOC_Os03g06750.1		expressed protein
	Seita.9G493800.1	PF00931	PTHR23155,PTHR23155:SF629				GO:0043531	AT3G50950.2	ZAR1	HOPZ-ACTIVATED RESISTANCE 1	LOC_Os05g45690.1		expressed protein
	Seita.9G493900.1	PF00201	PTHR11926,PTHR11926:SF402		2.4.1.91		GO:0016758,GO:0008152	AT2G36770.1		UDP-Glycosyltransferase superfamily protein	LOC_Os03g11350.1		UDP-glucoronosyl and UDP-glucosyl transferase, putative, expressed
	Seita.9G494000.1	PF00984,PF03720,PF03721	PTHR11374,PTHR11374:SF28		1.1.1.22	K00012	GO:0055114,GO:0051287,GO:0016616	AT5G15490.1		UDP-glucose 6-dehydrogenase family protein	LOC_Os12g25690.1		UDP-glucose 6-dehydrogenase, putative, expressed
	Seita.9G494100.1	PF08263,PF00560,PF13855	PTHR27000,PTHR27000:SF120		2.7.11.1		GO:0005515	AT5G61240.1		Leucine-rich repeat (LRR) family protein	LOC_Os03g11340.1		leucine-rich repeat resistance protein, putative, expressed
	Seita.9G494200.1	PF01501	PTHR32116,PTHR32116:SF2		2.4.1.43	K13648	GO:0016757,GO:0047262	AT5G15470.1	GAUT14	galacturonosyltransferase 14	LOC_Os03g11330.1		glycosyl transferase 8 domain containing protein, putative, expressed
	Seita.9G494200.2	PF01501	PTHR32116,PTHR32116:SF2		2.4.1.43		GO:0016757,GO:0047262	AT5G15470.1	GAUT14	galacturonosyltransferase 14	LOC_Os03g11330.1		glycosyl transferase 8 domain containing protein, putative, expressed
	Seita.9G494300.1	PF03662	PTHR14363,PTHR14363:SF19		3.2.1.31,3.2.1.167	K07964	GO:0016798,GO:0016020	AT5G07830.1	AtGUS2,GUS2	glucuronidase 2	LOC_Os03g11320.2		heparanase-like protein precursor, putative, expressed
	Seita.9G494300.2	PF03662	PTHR14363,PTHR14363:SF19		3.2.1.31,3.2.1.167	K07964	GO:0016798,GO:0016020	AT5G07830.1	AtGUS2,GUS2	glucuronidase 2	LOC_Os03g11320.1		heparanase-like protein precursor, putative, expressed
	Seita.9G494300.3	PF03662	PTHR14363,PTHR14363:SF19		3.2.1.31,3.2.1.167	K07964	GO:0016798,GO:0016020	AT5G07830.1	AtGUS2,GUS2	glucuronidase 2	LOC_Os03g11320.1		heparanase-like protein precursor, putative, expressed
	Seita.9G494400.1	PF13812,PF01535,PF13041	PTHR24015,PTHR24015:SF700					AT3G29290.1	emb2076	Pentatricopeptide repeat (PPR) superfamily protein	LOC_Os03g11310.1		PPR repeat domain containing protein, putative, expressed
	Seita.9G494500.1	PF03763	PTHR31471,PTHR31471:SF5					AT1G13920.1		Remorin family protein	LOC_Os03g11300.1		expressed protein
	Seita.9G494500.2	PF03763	PTHR31471,PTHR31471:SF5					AT1G13920.1		Remorin family protein	LOC_Os03g11300.1		expressed protein
	Seita.9G494500.3	PF03763	PTHR31471,PTHR31471:SF5					AT1G13920.1		Remorin family protein	LOC_Os03g11300.2		expressed protein
	Seita.9G494500.4	PF03763	PTHR31471,PTHR31471:SF5					AT1G13920.1		Remorin family protein	LOC_Os03g11300.2		expressed protein
	Seita.9G494600.1	PF07839	PTHR33349,PTHR33349:SF3				GO:0005516	AT5G39380.1		Plant calmodulin-binding protein-related	LOC_Os03g11290.1		expressed protein
	Seita.9G494700.1	PF07893	PTHR33085,PTHR33085:SF3								LOC_Os03g11270.1		expressed protein
	Seita.9G494800.1	PF13445	PTHR13139,PTHR13139:SF47		2.7.11.1			AT3G29270.1		RING/U-box superfamily protein	LOC_Os03g11260.1		RING zinc finger protein-like, putative, expressed
	Seita.9G494900.1		PTHR38389,PTHR38389:SF1					AT4G30845.1			LOC_Os03g11250.1		expressed protein
	Seita.9G495000.1	PF01909	PTHR23092,PTHR23092:SF19		2.7.7.19		GO:0016779	AT3G61690.1		nucleotidyltransferases	LOC_Os03g11240.1		nucleotidyltransferase, putative, expressed
	Seita.9G495100.1
	Seita.9G495200.1	PF01909	PTHR23092,PTHR23092:SF19		2.7.7.19		GO:0016779	AT3G61690.1		nucleotidyltransferases	LOC_Os03g11240.1		nucleotidyltransferase, putative, expressed
	Seita.9G495200.2	PF01909	PTHR23092,PTHR23092:SF19		2.7.7.19		GO:0016779	AT3G61690.1		nucleotidyltransferases	LOC_Os03g11240.1		nucleotidyltransferase, putative, expressed
	Seita.9G495200.3	PF01909	PTHR23092,PTHR23092:SF19		2.7.7.19		GO:0016779	AT3G61690.1		nucleotidyltransferases	LOC_Os03g11240.1		nucleotidyltransferase, putative, expressed
	Seita.9G495200.4	PF01909	PTHR23092,PTHR23092:SF19		2.7.7.19		GO:0016779	AT3G61690.1		nucleotidyltransferases	LOC_Os03g11240.1		nucleotidyltransferase, putative, expressed
	Seita.9G495300.1	PF01909	PTHR23092,PTHR23092:SF19		2.7.7.19		GO:0016779	AT3G61690.1		nucleotidyltransferases	LOC_Os03g11240.1		nucleotidyltransferase, putative, expressed
	Seita.9G495300.2	PF01909	PTHR23092,PTHR23092:SF19		2.7.7.19		GO:0016779	AT3G61690.1		nucleotidyltransferases	LOC_Os03g11240.1		nucleotidyltransferase, putative, expressed
	Seita.9G495400.1		PTHR36730					AT2G03420.1			LOC_Os03g11230.1		expressed protein
	Seita.9G495400.2		PTHR36730					AT2G03420.1			LOC_Os03g11230.1		expressed protein
	Seita.9G495500.1		PTHR35098,PTHR35098:SF1					AT2G03440.1	ATNRP1,NRP1	nodulin-related protein 1	LOC_Os03g11220.1		keratin, type I cytoskeletal 9, putative, expressed
	Seita.9G495500.2		PTHR35098,PTHR35098:SF1					AT2G03440.1	ATNRP1,NRP1	nodulin-related protein 1	LOC_Os03g11220.1		keratin, type I cytoskeletal 9, putative, expressed
	Seita.9G495500.3		PTHR35098,PTHR35098:SF1					AT2G03440.1	ATNRP1,NRP1	nodulin-related protein 1	LOC_Os03g11220.1		keratin, type I cytoskeletal 9, putative, expressed
	Seita.9G495500.4		PTHR35098,PTHR35098:SF1					AT2G03440.1	ATNRP1,NRP1	nodulin-related protein 1	LOC_Os03g11220.1		keratin, type I cytoskeletal 9, putative, expressed
	Seita.9G495600.1	PF04398	PTHR31676,PTHR31676:SF5					AT2G03350.1		Protein of unknown function, DUF538	LOC_Os03g11210.1		DUF538 domain containing protein, putative, expressed
	Seita.9G495700.1
	Seita.9G495800.1		PTHR17204,PTHR17204:SF5	KOG1258		K13217		AT1G04080.1	PRP39	Tetratricopeptide repeat (TPR)-like superfamily protein	LOC_Os03g11200.1		pre-mRNA-processing factor 39, putative, expressed
	Seita.9G495900.1										LOC_Os03g11190.1		expressed protein
	Seita.9G495900.2										LOC_Os03g11190.1		expressed protein
	Seita.9G496000.1	PF16845	PTHR11413,PTHR11413:SF59				GO:0004869	AT5G47550.1		Cystatin/monellin superfamily protein	LOC_Os03g31510.1		cysteine proteinase inhibitor 8 precursor, putative, expressed
	Seita.9G496100.1	PF00133	PTHR11946,PTHR11946:SF89		6.1.1.10	K01874	GO:0006418,GO:0005524,GO:0004812,GO:0000166	AT3G55400.1	OVA1	methionyl-tRNA synthetase / methionine--tRNA ligase / MetRS (cpMetRS)	LOC_Os03g11120.1		methionyl-tRNA synthetase, putative, expressed
	Seita.9G496200.1	PF01529	PTHR22883,PTHR22883:SF105	KOG1311	2.3.1.225		GO:0008270	AT1G69420.1		DHHC-type zinc finger family protein	LOC_Os03g11110.1		zinc finger family protein, putative, expressed
	Seita.9G496300.1	PF04178	PTHR21493	KOG1743			GO:0016192	AT5G01430.2		Got1/Sft2-like vescicle transport protein family	LOC_Os03g11100.1		vesicle transport protein GOT1B, putative, expressed
	Seita.9G496300.2	PF04178	PTHR21493	KOG1743			GO:0016192	AT5G01430.2		Got1/Sft2-like vescicle transport protein family	LOC_Os03g11100.1		vesicle transport protein GOT1B, putative, expressed
	Seita.9G496300.3	PF04178	PTHR21493	KOG1743			GO:0016192	AT5G01430.1		Got1/Sft2-like vescicle transport protein family	LOC_Os03g11100.1		vesicle transport protein GOT1B, putative, expressed
	Seita.9G496400.1	PF14541	PTHR13683,PTHR13683:SF375		3.4.23.12		GO:0006508,GO:0004190	AT3G02740.1		Eukaryotic aspartyl protease family protein	LOC_Os02g27360.2		aspartic proteinase-like protein 2 precursor, putative, expressed
	Seita.9G496500.1	PF13943	PTHR34362,PTHR34362:SF2					AT1G47200.1	WPP2	WPP domain protein 2	LOC_Os03g11060.1		MFP1 attachment factor 1, putative, expressed
	Seita.9G496600.1	PF00132,PF00483	PTHR22572,PTHR22572:SF104		2.7.7.13	K00966	GO:0016779,GO:0009058	AT1G74910.2		ADP-glucose pyrophosphorylase family protein	LOC_Os03g11050.1		mannose-1-phosphate guanyltransferase, putative, expressed
	Seita.9G496700.1	PF02984,PF00134	PTHR10177,PTHR10177:SF231	KOG0654		K06627	GO:0005634	AT1G47210.2	CYCA3;2	cyclin-dependent protein kinase 3;2	LOC_Os12g39210.1		cyclin, putative, expressed
	Seita.9G496700.2	PF00134	PTHR10177,PTHR10177:SF231					AT1G47210.2	CYCA3;2	cyclin-dependent protein kinase 3;2	LOC_Os03g11030.1		cyclin, putative, expressed
	Seita.9G496800.1	PF07649	PTHR13871,PTHR13871:SF30		2.7.11.13		GO:0055114,GO:0047134	AT2G37820.1		Cysteine/Histidine-rich C1 domain family protein	LOC_Os07g42030.1		DC1 domain-containing protein, putative, expressed
	Seita.9G496900.1	PF01535,PF13041	PTHR24015,PTHR24015:SF263					AT1G02420.1		Pentatricopeptide repeat (PPR) superfamily protein	LOC_Os03g11020.1		PPR repeat containing protein, expressed
	Seita.9G497000.1		PTHR32212,PTHR32212:SF70								LOC_Os05g01620.1		OsFBX155 - F-box domain containing protein, expressed
	Seita.9G497100.1	PF00833	PTHR10732	KOG0187		K02962	GO:0006412,GO:0005840,GO:0005622,GO:0003735	AT5G04800.4		Ribosomal S17 family protein	LOC_Os10g27190.1		40S ribosomal protein S17, putative, expressed
	Seita.9G497200.1	PF01566	PTHR11706,PTHR11706:SF51			K12347	GO:0016020,GO:0006810,GO:0005215	AT1G47240.1	ATNRAMP2,NRAMP2	NRAMP metal ion transporter 2	LOC_Os03g11010.1		natural resistance-associated macrophage protein, putative, expressed
	Seita.9G497300.1		PTHR22847,PTHR22847:SF461	KOG1273		K14961		AT3G21060.1		Transducin/WD40 repeat-like superfamily protein	LOC_Os03g10990.1		retinoblastoma-binding protein-like, putative, expressed
	Seita.9G497400.1	PF13414	PTHR22904,PTHR22904:SF348					AT5G10200.1		ARM-repeat/Tetratricopeptide repeat (TPR)-like protein	LOC_Os03g10980.1		expressed protein
	Seita.9G497500.1	PF00481	PTHR13832,PTHR13832:SF361	KOG0700	3.1.3.16		GO:0003824,GO:0006470,GO:0004722	AT4G33920.1		Protein phosphatase 2C family protein	LOC_Os03g10950.1		protein phosphatase 2C, putative, expressed
	Seita.9G497600.1	PF05047	PTHR21396	KOG3445		K17424		AT3G59650.1		mitochondrial ribosomal protein L51/S25/CI-B8 family protein	LOC_Os03g10930.1		ribosomal protein L51, putative, expressed
	Seita.9G497700.1	PF09177	PTHR34949,PTHR34949:SF1				GO:0048193,GO:0016020	AT1G27700.1		Syntaxin/t-SNARE family protein	LOC_Os03g10920.1		syntaxin 6, N-terminal domain containing protein, expressed
	Seita.9G497800.1	PF13639	PTHR14155,PTHR14155:SF182				GO:0008270,GO:0005515	AT1G49850.1		RING/U-box superfamily protein	LOC_Os03g10890.1		zinc finger, C3HC4 type domain containing protein, expressed
	Seita.9G497900.1	PF00651,PF03000	PTHR32370,PTHR32370:SF14				GO:0005515	AT5G67385.1		Phototropic-responsive NPH3 family protein	LOC_Os03g10880.1		BTBN5 - Bric-a-Brac, Tramtrack, Broad Complex BTB domain with non-phototropic hypocotyl 3 NPH3 and coiled-coil domains, expressed
	Seita.9G498000.1	PF04535	PTHR32021,PTHR32021:SF1					AT2G28370.1		Uncharacterised protein family (UPF0497)	LOC_Os03g10870.1		membrane associated DUF588 domain containing protein, putative, expressed
	Seita.9G498100.1
	Seita.9G498200.1		PTHR33181,PTHR33181:SF6					AT5G43150.1			LOC_Os03g10860.1		expressed protein
	Seita.9G498200.2		PTHR33181,PTHR33181:SF6					AT5G43150.1			LOC_Os03g10860.1		expressed protein
	Seita.9G498200.3		PTHR33181,PTHR33181:SF6					AT5G43150.1			LOC_Os03g10860.1		expressed protein
	Seita.9G498300.1	PF04777	PTHR12645,PTHR12645:SF0		1.8.3.2	K17783	GO:0055114,GO:0016972	AT1G49880.1		Erv1/Alr family protein	LOC_Os03g10850.1		FAD-linked sulfhydryl oxidase ALR, putative, expressed
	Seita.9G498400.1		PTHR37249					AT5G01075.1		Glycosyl hydrolase family 35 protein
	Seita.9G498500.1	PF07893	PTHR33085,PTHR33085:SF3								LOC_Os03g11270.1		expressed protein
	Seita.9G498600.1	PF00651	PTHR26379,PTHR26379:SF169				GO:0005515	AT5G19000.1	ATBPM1,BPM1	BTB-POZ and MATH domain 1	LOC_Os10g29310.1		MBTB51 - Bric-a-Brac, Tramtrack, Broad Complex BTB domain with Meprin and TRAF Homology MATH domain, expressed
	Seita.9G498700.1	PF04484	PTHR31807,PTHR31807:SF8					AT1G49890.1		Family of unknown function (DUF566)	LOC_Os03g10820.1		expressed protein
	Seita.9G498800.1	PF00583	PTHR23091,PTHR23091:SF217		2.3.1.88		GO:0008080	AT2G23060.1		Acyl-CoA N-acyltransferases (NAT) superfamily protein	LOC_Os03g10810.1		HLS, putative, expressed
	Seita.9G498900.1	PF00651,PF03000	PTHR32370,PTHR32370:SF34				GO:0005515	AT2G14820.1	NPY2	Phototropic-responsive NPH3 family protein	LOC_Os03g10800.3		BTBN4 - Bric-a-Brac, Tramtrack, Broad Complex BTB domain with non-phototropic hypocotyl 3 NPH3 domain, expressed
	Seita.9G498900.2	PF00651,PF03000	PTHR32370,PTHR32370:SF34				GO:0005515	AT2G14820.1	NPY2	Phototropic-responsive NPH3 family protein	LOC_Os03g10800.2		BTBN4 - Bric-a-Brac, Tramtrack, Broad Complex BTB domain with non-phototropic hypocotyl 3 NPH3 domain, expressed
	Seita.9G498900.3	PF00651,PF03000	PTHR32370,PTHR32370:SF34				GO:0005515	AT2G14820.1	NPY2	Phototropic-responsive NPH3 family protein	LOC_Os03g10800.3		BTBN4 - Bric-a-Brac, Tramtrack, Broad Complex BTB domain with non-phototropic hypocotyl 3 NPH3 domain, expressed
	Seita.9G498900.4	PF00651,PF03000	PTHR32370,PTHR32370:SF34				GO:0005515	AT2G14820.1	NPY2	Phototropic-responsive NPH3 family protein	LOC_Os03g10800.3		BTBN4 - Bric-a-Brac, Tramtrack, Broad Complex BTB domain with non-phototropic hypocotyl 3 NPH3 domain, expressed
	Seita.9G499000.1	PF00173	PTHR10281	KOG1108				AT4G14965.1	AtMAPR4,MAPR4	membrane-associated progesterone binding protein 4	LOC_Os03g10790.1		cytochrome b5-like Heme/Steroid binding domain containing protein, expressed
	Seita.9G499100.1		PTHR35545,PTHR35545:SF1								LOC_Os07g45010.1		expressed protein
	Seita.9G499200.1	PF00867,PF00752	PTHR11081,PTHR11081:SF1		3.1.11.1	K10846	GO:0004518,GO:0006281,GO:0006289,GO:0005634,GO:0004519,GO:0003697	AT3G28030.1	UVH3,UVR1	5\'-3\' exonuclease family protein	LOC_Os03g10780.1		flap endonuclease, putative, expressed
	Seita.9G499200.2	PF00867	PTHR11081,PTHR11081:SF1		3.1.11.1		GO:0004518,GO:0006281,GO:0006289,GO:0005634,GO:0004519,GO:0003697	AT3G28030.1	UVH3,UVR1	5\'-3\' exonuclease family protein	LOC_Os03g10780.1		flap endonuclease, putative, expressed
	Seita.9G499200.3	PF00867	PTHR11081,PTHR11081:SF1		3.1.11.1		GO:0004518,GO:0006281,GO:0006289,GO:0005634,GO:0004519,GO:0003697	AT3G28030.1	UVH3,UVR1	5\'-3\' exonuclease family protein	LOC_Os03g10780.1		flap endonuclease, putative, expressed
	Seita.9G499200.4	PF00867,PF00752	PTHR11081,PTHR11081:SF1		3.1.11.1		GO:0004518,GO:0006281,GO:0006289,GO:0005634,GO:0004519,GO:0003697	AT3G28030.1	UVH3,UVR1	5\'-3\' exonuclease family protein	LOC_Os03g10780.1		flap endonuclease, putative, expressed
	Seita.9G499300.1	PF00010	PTHR16223,PTHR16223:SF9				GO:0046983	AT2G14760.1		basic helix-loop-helix (bHLH) DNA-binding superfamily protein	LOC_Os03g10770.1		helix-loop-helix DNA-binding domain containing protein, expressed
	Seita.9G499400.1		PTHR37718,PTHR37718:SF1					AT4G37608.1			LOC_Os03g10755.1		expressed protein
	Seita.9G499400.2		PTHR37718,PTHR37718:SF1					AT4G37608.1			LOC_Os03g10755.1		expressed protein
	Seita.9G499500.1	PF02845	PTHR21494,PTHR21494:SF0	KOG4501		K18667	GO:0005515	AT1G27752.1		Ubiquitin system component Cue protein	LOC_Os03g10750.1		CUE domain containing protein, expressed
	Seita.9G499600.1	PF00646	PTHR32212,PTHR32212:SF78				GO:0005515	AT1G80960.3		F-box and Leucine Rich Repeat domains containing protein	LOC_Os07g45010.1		expressed protein
	Seita.9G499700.1	PF02181	PTHR23213,PTHR23213:SF256					AT5G67470.1	ATFH6,FH6	formin homolog 6	LOC_Os10g20710.1		formin-like protein 6 precursor, putative, expressed
	Seita.9G499800.1	PF00134	PTHR10177,PTHR10177:SF255	KOG0835		K18811		AT1G70210.1	ATCYCD1;1,CYCD1;1	CYCLIN D1;1	LOC_Os03g10650.1		cyclin, putative, expressed
	Seita.9G499900.1	PF00690,PF12515,PF12710,PF00689,PF00122	PTHR24093,PTHR24093:SF262		3.6.3.8	K01537	GO:0005516,GO:0046872,GO:0000166	AT4G37640.1	ACA2	calcium ATPase 2	LOC_Os03g10640.1		calcium-transporting ATPase, plasma membrane-type, putative, expressed
	Seita.9G500000.1	PF04266	PTHR12963					AT2G20410.1		RNA-binding ASCH domain protein	LOC_Os03g64250.2		expressed protein
	Seita.9G500000.2	PF04266	PTHR12963					AT2G20410.1		RNA-binding ASCH domain protein	LOC_Os03g64250.2		expressed protein
	Seita.9G500100.1	PF00847	PTHR31190,PTHR31190:SF3			K14516	GO:0006355,GO:0003700	AT3G23240.1	ATERF1,ERF1	ethylene response factor 1	LOC_Os03g64260.1		AP2 domain containing protein, expressed
	Seita.9G500200.1	PF12697	PTHR10992,PTHR10992:SF891	KOG1454				AT3G03990.1		alpha/beta-Hydrolases superfamily protein	LOC_Os03g10620.3		hydrolase, alpha/beta fold family domain containing protein, expressed
	Seita.9G500300.1
	Seita.9G500400.1	PF10441	PTHR15682					AT4G30150.1			LOC_Os03g10600.1		expressed protein
	Seita.9G500500.1		PTHR36364					AT3G19650.1		cyclin-related	LOC_Os03g10590.1		splicing factor, putative, expressed
	Seita.9G500600.1	PF13394,PF04055	PTHR30544,PTHR30544:SF2		2.1.1.192		GO:0051536,GO:0003824,GO:0008173,GO:0006364,GO:0005737	AT3G19630.1		Radical SAM superfamily protein	LOC_Os03g10520.1		radical SAM enzyme, putative, expressed
	Seita.9G500700.1	PF01459	PTHR11743,PTHR11743:SF29	KOG3126		K15040	GO:0055085,GO:0005741	AT5G67500.1	ATVDAC2,VDAC2	voltage dependent anion channel 2	LOC_Os03g10510.1		outer mitochondrial membrane porin, putative, expressed
	Seita.9G500800.1	PF13207	PTHR11055,PTHR11055:SF21	KOG0635	2.7.1.25	K00860		AT3G03900.1	APK3	adenosine-5\'-phosphosulfate (APS) kinase 3	LOC_Os11g41650.2		adenylyl-sulfate kinase, putative, expressed
	Seita.9G500900.1	PF02018,PF00331	PTHR31490,PTHR31490:SF2		3.2.1.8		GO:0016798,GO:0005975,GO:0004553	AT4G33840.1		Glycosyl hydrolase family 10 protein	LOC_Os03g10478.1		glycosyl hydrolase family 10 protein, putative, expressed
	Seita.9G501000.1	PF00331	PTHR31490,PTHR31490:SF10		3.2.1.8		GO:0005975,GO:0004553	AT4G33840.1		Glycosyl hydrolase family 10 protein	LOC_Os03g10469.2		glycosyl hydrolase family 10 protein, putative, expressed
	Seita.9G501100.1		PTHR15641,PTHR15641:SF1					AT2G18410.1			LOC_Os03g10460.1		expressed protein
	Seita.9G501100.2	PF10483	PTHR15641,PTHR15641:SF1				GO:0033588	AT2G18410.1			LOC_Os03g10460.1		expressed protein
	Seita.9G501200.1	PF01300	PTHR17490	KOG3051			GO:0003725	AT5G60590.2		DHBP synthase RibB-like alpha/beta domain	LOC_Os03g10450.1		Sua5/YciO/YrdC/YwlC family protein, putative, expressed
	Seita.9G501300.1
	Seita.9G501400.1	PF00331	PTHR31490,PTHR31490:SF13		3.2.1.8		GO:0005975,GO:0004553	AT4G33840.1		Glycosyl hydrolase family 10 protein	LOC_Os03g10440.1		glycosyl hydrolase family 10 protein, putative, expressed
	Seita.9G501500.1	PF13812,PF12854,PF13041	PTHR24015,PTHR24015:SF871					AT2G16880.1		Pentatricopeptide repeat (PPR) superfamily protein	LOC_Os03g10420.1		PPR repeat containing protein, expressed
	Seita.9G501600.1		PTHR36765,PTHR36765:SF1					AT3G49890.1			LOC_Os03g10410.1		expressed protein
	Seita.9G501600.2		PTHR36765,PTHR36765:SF1					AT3G49890.1			LOC_Os03g10410.1		expressed protein
	Seita.9G501700.1	PF00160	PTHR11071,PTHR11071:SF147		5.2.1.8	K10598	GO:0006457,GO:0003755,GO:0000413	AT5G67530.1	ATPUB49,PUB49	plant U-box 49	LOC_Os03g10400.2		peptidyl-prolyl cis-trans isomerase, putative, expressed
	Seita.9G501800.1		PTHR33110,PTHR33110:SF2								LOC_Os05g49510.1		expressed protein
	Seita.9G501900.1		PTHR33165,PTHR33165:SF3								LOC_Os11g34790.1		expressed protein
	Seita.9G501900.2		PTHR33165,PTHR33165:SF3								LOC_Os11g34790.1		expressed protein
	Seita.9G502000.1		PTHR33625,PTHR33625:SF1					AT5G54540.1		Uncharacterised conserved protein (UCP012943)	LOC_Os03g10390.1		expressed protein
	Seita.9G502100.1	PF04616	PTHR22925,PTHR22925:SF32		3.2.1.145		GO:0005975,GO:0004553	AT5G67540.1		Arabinanase/levansucrase/invertase	LOC_Os12g21789.2		expressed protein
	Seita.9G502100.2	PF04616	PTHR22925,PTHR22925:SF32		3.2.1.145		GO:0005975,GO:0004553	AT5G67540.1		Arabinanase/levansucrase/invertase	LOC_Os12g21789.2		expressed protein
	Seita.9G502100.3	PF04616	PTHR22925,PTHR22925:SF32		3.2.1.145		GO:0005975,GO:0004553	AT5G67540.1		Arabinanase/levansucrase/invertase	LOC_Os12g21789.2		expressed protein
	Seita.9G502200.1	PF00071	PTHR11711,PTHR11711:SF178	KOG0075		K07955	GO:0007264,GO:0005525	AT3G49870.1	ARLA1C,ATARLA1C	ADP-ribosylation factor-like A1C	LOC_Os03g10370.1		ADP-ribosylation factor, putative, expressed
	Seita.9G502300.1	PF02104	PTHR23427,PTHR23427:SF2	KOG1563		K14998	GO:0016020	AT3G17910.1	SURF1	Surfeit locus 1 cytochrome c oxidase biogenesis protein	LOC_Os03g10360.1		SURF1, putative, expressed
	Seita.9G502400.1	PF13181,PF13414	PTHR23083,PTHR23083:SF195	KOG4162			GO:0005515	AT1G27460.1	NPGR1	no pollen germination related 1	LOC_Os03g10350.2		NPGR1, putative, expressed
	Seita.9G502400.2	PF13181,PF13414	PTHR23083,PTHR23083:SF195	KOG4162			GO:0005515	AT1G27460.1	NPGR1	no pollen germination related 1	LOC_Os03g10350.1		NPGR1, putative, expressed
	Seita.9G502500.1	PF01015	PTHR11830	KOG1628		K02984	GO:0006412,GO:0005840,GO:0005622,GO:0003735	AT4G34670.1		Ribosomal protein S3Ae	LOC_Os03g10340.1		40S ribosomal protein S3a, putative, expressed
	Seita.9G502600.1	PF12734
	Seita.9G502700.1	PF04525	PTHR31087,PTHR31087:SF3					AT2G05910.1		Protein of unknown function (DUF567)	LOC_Os03g08200.1		DUF567 domain containing protein, putative, expressed
	Seita.9G502800.1	PF03931	PTHR20648	KOG3473		K03872	GO:0006511	AT5G59140.1		BTB/POZ domain-containing protein	LOC_Os11g48030.1		skp1 family, tetramerisation domain containing protein, expressed
	Seita.9G502900.1	PF14009	PTHR33413,PTHR33413:SF1					AT5G67620.1			LOC_Os03g10320.1		expressed protein
	Seita.9G503000.1	PF03006	PTHR20855,PTHR20855:SF48	KOG0748		K07297	GO:0016021	AT4G37680.2	HHP4	heptahelical protein 4	LOC_Os03g10300.1		haemolysin-III, putative, expressed
	Seita.9G503100.1		PTHR33347,PTHR33347:SF1								LOC_Os03g10260.1		expressed protein
	Seita.9G503100.2		PTHR33347,PTHR33347:SF1								LOC_Os03g10260.1		expressed protein
	Seita.9G503200.1	PF02536	PTHR13068,PTHR13068:SF34	KOG1267		K15032	GO:0006355,GO:0005739,GO:0003690	AT5G07900.1		Mitochondrial transcription termination factor family protein	LOC_Os05g33460.2		mTERF domain containing protein, expressed
	Seita.9G503300.1	PF05055	PTHR31113,PTHR31113:SF3					AT4G34320.1		Protein of unknown function (DUF677)	LOC_Os03g10240.1		DUF677 domain containing protein, putative, expressed
	Seita.9G503400.1	PF08627	PTHR31326,PTHR31326:SF1					AT4G24460.1	CLT2	CRT (chloroquine-resistance transporter)-like transporter 2	LOC_Os12g32650.1		expressed protein
	Seita.9G503400.2	PF08627	PTHR31326,PTHR31326:SF1					AT4G24460.2	CLT2	CRT (chloroquine-resistance transporter)-like transporter 2	LOC_Os12g32650.1		expressed protein
	Seita.9G503400.3	PF08627	PTHR31326,PTHR31326:SF1					AT4G24460.1	CLT2	CRT (chloroquine-resistance transporter)-like transporter 2	LOC_Os03g10230.1		expressed protein
	Seita.9G503500.1	PF05063	PTHR12829				GO:0008168,GO:0006139	AT1G19340.1		Methyltransferase MT-A70 family protein	LOC_Os03g10224.1		MT-A70 domain containing protein, expressed
	Seita.9G503600.1	PF03352	PTHR31116,PTHR31116:SF5		3.2.2.20	K01246	GO:0008725,GO:0006284	AT1G75090.1		DNA glycosylase superfamily protein	LOC_Os03g10220.1		methyladenine glycosylase, putative, expressed
	Seita.9G503700.1	PF00046	PTHR24326,PTHR24326:SF262				GO:0003677	AT2G18550.1	ATHB21,HB-2,HB21	homeobox protein 21	LOC_Os03g10210.1		homeobox domain containing protein, expressed
	Seita.9G503800.1	PF05903	PTHR12378,PTHR12378:SF4	KOG0324				AT1G47740.1		PPPDE putative thiol peptidase family protein	LOC_Os03g10200.1		ethylene-responsive element-binding protein, putative, expressed
	Seita.9G503900.1	PF02403,PF00587	PTHR11778,PTHR11778:SF7		6.1.1.11	K01875	GO:0006418,GO:0005524,GO:0004812,GO:0000166,GO:0006434,GO:0005737,GO:0004828	AT5G27470.1		seryl-tRNA synthetase / serine--tRNA ligase	LOC_Os01g37837.1		seryl-tRNA synthetase, putative, expressed
	Seita.9G504000.1	PF00587,PF02403	PTHR11778,PTHR11778:SF7	KOG2509	6.1.1.11	K01875	GO:0006418,GO:0005524,GO:0004812,GO:0000166,GO:0006434,GO:0005737,GO:0004828	AT5G27470.1		seryl-tRNA synthetase / serine--tRNA ligase	LOC_Os03g10190.1		seryl-tRNA synthetase, putative, expressed
	Seita.9G504100.1		PTHR23172,PTHR23172:SF37					AT4G36520.1		Chaperone DnaJ-domain superfamily protein	LOC_Os03g10180.1		expressed protein
	Seita.9G504200.1	PF04844	PTHR33057,PTHR33057:SF9					AT2G18500.1	ATOFP7,OFP7	ovate family protein 7	LOC_Os03g10150.1		DUF623 domain containing protein, expressed
	Seita.9G504300.1		PTHR36744					AT2G43780.1			LOC_Os05g01330.1		expressed protein
	Seita.9G504400.1	PF12171	PTHR10593,PTHR10593:SF32					AT5G66730.1		C2H2-like zinc finger protein	LOC_Os07g39310.1		ZOS7-06 - C2H2 zinc finger protein, expressed
	Seita.9G504500.1
	Seita.9G504600.1	PF01399	PTHR10855,PTHR10855:SF2			K12178	GO:0005515	AT5G42970.1	ATS4,COP14,COP8,CSN4,EMB134,FUS4,FUS8	Proteasome component (PCI) domain protein	LOC_Os03g10120.2		proteasome subunit, putative, expressed
	Seita.9G504600.2	PF01399	PTHR10855	KOG1497			GO:0005515	AT5G42970.1	ATS4,COP14,COP8,CSN4,EMB134,FUS4,FUS8	Proteasome component (PCI) domain protein	LOC_Os03g10120.2		proteasome subunit, putative, expressed
	Seita.9G504700.1	PF00190	PTHR31189,PTHR31189:SF7				GO:0045735	AT2G18540.1		RmlC-like cupins superfamily protein	LOC_Os03g10110.1		cupin domain containing protein, expressed
	Seita.9G504800.1	PF07690	PTHR23500,PTHR23500:SF78	KOG0254			GO:0055085,GO:0016021	AT3G18830.1	ATPLT5,ATPMT5,PMT5	polyol/monosaccharide transporter 5	LOC_Os03g10100.1		transporter family protein, putative, expressed
	Seita.9G504800.2	PF07690	PTHR23500,PTHR23500:SF78	KOG0254			GO:0055085,GO:0016021	AT3G18830.1	ATPLT5,ATPMT5,PMT5	polyol/monosaccharide transporter 5	LOC_Os03g10100.1		transporter family protein, putative, expressed
	Seita.9G504900.1		PTHR31704,PTHR31704:SF13								LOC_Os03g04760.1		expressed protein
	Seita.9G505000.1	PF00083	PTHR23500,PTHR23500:SF38	KOG0254			GO:0055085,GO:0022857,GO:0016021	AT3G18830.1	ATPLT5,ATPMT5,PMT5	polyol/monosaccharide transporter 5	LOC_Os03g10090.1		transporter family protein, putative, expressed
	Seita.9G505100.1		PTHR21528,PTHR21528:SF0	KOG2818	2.5.1.87	K11778		AT1G11755.1	LEW1	Undecaprenyl pyrophosphate synthetase family protein	LOC_Os03g10080.1		expressed protein
	Seita.9G505100.2		PTHR21528,PTHR21528:SF0	KOG2818	2.5.1.87			AT1G11755.1	LEW1	Undecaprenyl pyrophosphate synthetase family protein	LOC_Os03g10080.1		expressed protein
	Seita.9G505100.3		PTHR21528,PTHR21528:SF0	KOG2818	2.5.1.87	K11778		AT1G11755.1	LEW1	Undecaprenyl pyrophosphate synthetase family protein	LOC_Os03g10080.1		expressed protein
	Seita.9G505200.1	PF00382	PTHR11618,PTHR11618:SF26	KOG1597		K03124	GO:0017025,GO:0008270,GO:0006355,GO:0006352	AT4G36650.1	ATPBRP,PBRP	plant-specific TFIIB-related protein	LOC_Os03g10070.1		transcription initiation factor IIB, putative, expressed
	Seita.9G505300.1	PF00338	PTHR11700,PTHR11700:SF9	KOG0900		K02946	GO:0006412,GO:0005840,GO:0003735	AT3G13120.1		Ribosomal protein S10p/S20e family protein	LOC_Os03g10060.1		S10/S20 domain containing ribosomal protein, putative, expressed
	Seita.9G505400.1	PF09203,PF00132,PF06426	PTHR23416,PTHR23416:SF57	KOG4750	2.3.1.30	K00640	GO:0009001,GO:0006535,GO:0005737	AT1G55920.1	ATSERAT2;1,SAT1,SAT5,SERAT2;1	serine acetyltransferase 2;1	LOC_Os03g10050.1		serine acetyltransferase protein, putative, expressed
	Seita.9G505500.1	PF12937	PTHR20995,PTHR20995:SF22				GO:0005515	AT5G48170.1	SLY2	F-box family protein	LOC_Os03g10040.1		OsFBX77 - F-box domain containing protein, expressed
	Seita.9G505600.1	PF04535	PTHR11615,PTHR11615:SF100					AT4G16442.1		Uncharacterised protein family (UPF0497)	LOC_Os03g10030.1		membrane associated DUF588 domain containing protein, putative, expressed
	Seita.9G505700.1		PTHR34570,PTHR34570:SF1								LOC_Os10g21860.1		expressed protein
	Seita.9G505800.1	PF01740,PF00916	PTHR11814,PTHR11814:SF101			K17470	GO:0016021,GO:0015116,GO:0008272,GO:0055085,GO:0016020,GO:0008271	AT1G22150.1	SULTR1;3	sulfate transporter 1;3	LOC_Os03g09970.3		sulfate transporter, putative, expressed
	Seita.9G505800.2	PF01740,PF00916	PTHR11814,PTHR11814:SF101			K17470	GO:0016021,GO:0015116,GO:0008272,GO:0055085,GO:0016020,GO:0008271	AT1G22150.1	SULTR1;3	sulfate transporter 1;3	LOC_Os03g09970.2		sulfate transporter, putative, expressed
	Seita.9G505900.1		PTHR31669,PTHR31669:SF57				GO:0006355	AT1G80010.1	FRS8	FAR1-related sequence 8	LOC_Os07g39490.1		expressed protein
	Seita.9G506000.1		PTHR31669,PTHR31669:SF57				GO:0006355	AT4G38180.1	FRS5	FAR1-related sequence 5	LOC_Os12g24810.1		expressed protein
	Seita.9G506100.1	PF02902	PTHR12606		3.4.22.68		GO:0008234,GO:0006508	AT5G45570.1		Ulp1 protease family protein	LOC_Os11g17290.2		expressed protein
	Seita.9G506200.1	PF01740,PF00916	PTHR11814,PTHR11814:SF61			K17469	GO:0016021,GO:0015116,GO:0008272,GO:0055085,GO:0016020,GO:0008271	AT5G10180.1	AST68,SULTR2;1	slufate transporter 2;1	LOC_Os03g09940.1		sulfate transporter, putative, expressed
	Seita.9G506300.1	PF01740,PF00916	PTHR11814,PTHR11814:SF127	KOG0236		K17469	GO:0016021,GO:0015116,GO:0008272,GO:0055085,GO:0016020,GO:0008271	AT5G10180.1	AST68,SULTR2;1	slufate transporter 2;1	LOC_Os03g09930.1		sulfate transporter, putative, expressed
	Seita.9G506300.2	PF01740,PF00916	PTHR11814,PTHR11814:SF127	KOG0236			GO:0016021,GO:0015116,GO:0008272,GO:0055085,GO:0016020,GO:0008271	AT5G10180.1	AST68,SULTR2;1	slufate transporter 2;1	LOC_Os03g09930.1		sulfate transporter, putative, expressed
	Seita.9G506400.1	PF04864	PTHR11751,PTHR11751:SF376	KOG0257	2.6.1.83	K10206	GO:0016846	AT2G13810.1	ALD1	AGD2-like defense response protein 1	LOC_Os03g09910.1		aminotransferase, classes I and II, domain containing protein, expressed
	Seita.9G506500.1	PF04068,PF04034	PTHR20426,PTHR20426:SF0	KOG3154		K09140		AT5G10070.1		RNase L inhibitor protein-related	LOC_Os03g09920.1		RNase L inhibitor protein-related, putative, expressed
	Seita.9G506500.2	PF04068,PF04034	PTHR20426,PTHR20426:SF0	KOG3154		K09140		AT5G10070.2		RNase L inhibitor protein-related	LOC_Os03g09920.1		RNase L inhibitor protein-related, putative, expressed
	Seita.9G506600.1
	Seita.9G506700.1	PF03188,PF04526	PTHR23130,PTHR23130:SF99	KOG4293			GO:0016021	AT5G47530.1		Auxin-responsive family protein	LOC_Os03g09900.1		membrane protein, putative, expressed
	Seita.9G506800.1
	Seita.9G506900.1	PF04526	PTHR23130,PTHR23130:SF99					AT5G48750.1		Cytochrome b561/ferric reductase transmembrane with DOMON related domain	LOC_Os03g09880.1		AIR12, putative, expressed
	Seita.9G507000.1	PF02466	PTHR14110,PTHR14110:SF8	KOG3225		K17790		AT5G55510.1		Mitochondrial import inner membrane translocase subunit Tim17/Tim22/Tim23 family protein	LOC_Os03g09870.1		mitochondrial import inner membrane translocase subunit Tim17, putative, expressed
	Seita.9G507100.1	PF13302	PTHR13256,PTHR13256:SF16	KOG4135	2.3.1.82		GO:0008080	AT2G04845.1		Acyl-CoA N-acyltransferases (NAT) superfamily protein	LOC_Os03g09860.2		acetyltransferase, GNAT family, putative, expressed
	Seita.9G507200.1	PF03188,PF04526	PTHR23130,PTHR23130:SF60	KOG4293			GO:0016021	AT2G04850.1		Auxin-responsive family protein	LOC_Os03g09850.1		auxin-responsive protein-related, putative, expressed
	Seita.9G507300.1	PF00168	PTHR31208,PTHR31208:SF2				GO:0005515	AT1G50570.2		Calcium-dependent lipid-binding (CaLB domain) family protein	LOC_Os03g09840.1		C2 domain containing protein, putative, expressed
	Seita.9G507400.1	PF00646,PF03478	PTHR33127,PTHR33127:SF9				GO:0005515	AT1G57790.1		F-box family protein	LOC_Os08g34820.1		OsFBX292 - F-box domain containing protein, expressed
	Seita.9G507500.1	PF13450	PTHR10742,PTHR10742:SF288	KOG0029	1.5.3.15,1.5.3.14	K13366		AT5G13700.1	APAO,ATPAO1,PAO1	polyamine oxidase 1	LOC_Os09g20284.1		amine oxidase, flavin-containing, domain containing protein, expressed
	Seita.9G507600.1	PF13450	PTHR10742,PTHR10742:SF288	KOG0029	1.5.3.14,1.5.3.15	K13366		AT5G13700.1	APAO,ATPAO1,PAO1	polyamine oxidase 1	LOC_Os09g20284.1		amine oxidase, flavin-containing, domain containing protein, expressed
	Seita.9G507700.1	PF07899	PTHR31791,PTHR31791:SF5					AT3G22440.1		FRIGIDA-like protein	LOC_Os03g09310.1		frigida, putative, expressed
	Seita.9G507700.2	PF07899	PTHR31791,PTHR31791:SF5					AT3G22440.1		FRIGIDA-like protein	LOC_Os03g09310.1		frigida, putative, expressed
	Seita.9G507800.1		PTHR12537,PTHR12537:SF68			K17943		AT2G29200.1	APUM1,PUM1	pumilio 1	LOC_Os03g09300.1		pumilio-family RNA binding repeat containing protein, expressed
	Seita.9G507900.1	PF00806	PTHR12537,PTHR12537:SF68				GO:0003723	AT2G29140.1	APUM3,PUM3	pumilio 3	LOC_Os03g09300.1		pumilio-family RNA binding repeat containing protein, expressed
	Seita.9G508000.1	PF00806	PTHR12537,PTHR12537:SF68	KOG1488			GO:0003723	AT1G78160.1	APUM7,PUM7	pumilio 7	LOC_Os03g09300.1		pumilio-family RNA binding repeat containing protein, expressed
	Seita.9G508100.1	PF00806	PTHR12537,PTHR12537:SF68			K17943	GO:0003723	AT2G29200.1	APUM1,PUM1	pumilio 1	LOC_Os03g09300.1		pumilio-family RNA binding repeat containing protein, expressed
	Seita.9G508200.1	PF03226	PTHR13848,PTHR13848:SF16	KOG3399				AT5G53940.1		Yippee family putative zinc-binding protein	LOC_Os03g09290.1		yippee zinc-binding protein, putative, expressed
	Seita.9G508300.1	PF03514	PTHR31636,PTHR31636:SF17					AT5G48150.2	PAT1	GRAS family transcription factor	LOC_Os03g09280.1		gibberellin response modulator protein, putative, expressed
	Seita.9G508400.1	PF01658,PF07994	PTHR11510,PTHR11510:SF6		5.5.1.4	K01858	GO:0008654,GO:0006021,GO:0004512	AT2G22240.1	ATIPS2,ATMIPS2,MIPS2	myo-inositol-1-phosphate synthase 2	LOC_Os03g09250.1		inositol-3-phosphate synthase, putative, expressed
	Seita.9G508500.1	PF00168	PTHR32246,PTHR32246:SF31				GO:0005515	AT4G01200.1		Calcium-dependent lipid-binding (CaLB domain) family protein	LOC_Os01g47040.1		C2 domain containing protein, putative, expressed
	Seita.9G508500.2	PF00168	PTHR32246,PTHR32246:SF31				GO:0005515	AT4G01200.1		Calcium-dependent lipid-binding (CaLB domain) family protein	LOC_Os01g47040.1		C2 domain containing protein, putative, expressed
	Seita.9G508600.1	PF07228	PTHR12320,PTHR12320:SF19	KOG1379	3.1.3.16		GO:0003824	AT4G33500.1		Protein phosphatase 2C family protein	LOC_Os03g09220.3		stage II sporulation protein E, putative, expressed
	Seita.9G508700.1	PF14368	PTHR33044,PTHR33044:SF27					AT5G64080.1		Bifunctional inhibitor/lipid-transfer protein/seed storage 2S albumin superfamily protein	LOC_Os03g09230.1		LTPL69 - Protease inhibitor/seed storage/LTP family protein precursor, expressed
	Seita.9G508800.1
	Seita.9G508900.1	PF06212	PTHR12966,PTHR12966:SF0	KOG3300		K11353		AT2G33220.1		GRIM-19 protein	LOC_Os03g09210.1		NADH dehydrogenase 1 alpha subcomplex subunit 13, putative, expressed
	Seita.9G509000.1	PF06136	PTHR31083,PTHR31083:SF6					AT5G10150.1		Domain of unknown function (DUF966)	LOC_Os03g09200.1		domain of unknown function DUF966 domain containing protein, expressed
	Seita.9G509100.1
	Seita.9G509200.1	PF00450	PTHR11802,PTHR11802:SF83		3.4.16.6	K16297	GO:0006508,GO:0004185	AT4G30610.1	BRS1,SCPL24	alpha/beta-Hydrolases superfamily protein	LOC_Os03g09190.1		OsSCP11 - Putative Serine Carboxypeptidase homologue, expressed
	Seita.9G509300.1	PF02811	PTHR30007,PTHR30007:SF19		3.1.4.57	K07053	GO:0003824	AT2G13840.1		Polymerase/histidinol phosphatase-like	LOC_Os03g09180.1		trpH, putative, expressed
	Seita.9G509400.1	PF00847	PTHR31657,PTHR31657:SF5			K09286	GO:0006355,GO:0003700	AT1G78080.1	RAP2.4	related to AP2 4	LOC_Os03g09170.1		ethylene-responsive transcription factor, putative, expressed
	Seita.9G509500.1
	Seita.9G509600.1	PF00806	PTHR12537,PTHR12537:SF64				GO:0003723	AT1G78160.1	APUM7,PUM7	pumilio 7	LOC_Os03g09150.1		pumilio-family RNA binding repeat domain containing protein, expressed
	Seita.9G509700.1
	Seita.9G509800.1	PF00025	PTHR24073,PTHR24073:SF475	KOG0094		K07893	GO:0005525	AT2G44610.1	ATRAB6A,ATRABH1B,RAB6,RAB6A	Ras-related small GTP-binding family protein	LOC_Os03g09140.1		ras-related protein, putative, expressed
	Seita.9G509900.1		PTHR14791					AT4G08910.1			LOC_Os03g09120.1		expressed protein
	Seita.9G510000.1	PF00153	PTHR24089,PTHR24089:SF292	KOG0752				AT5G64970.1		Mitochondrial substrate carrier family protein	LOC_Os03g09110.1		mitochondrial carrier protein, putative, expressed
	Seita.9G510100.1	PF00612,PF01833,PF03859	PTHR23335,PTHR23335:SF5				GO:0005515,GO:0005634,GO:0003677	AT2G22300.2	CAMTA3,SR1	signal responsive 1	LOC_Os03g09100.1		calmodulin-binding transcription activator, putative, expressed
	Seita.9G510100.2	PF00612,PF01833,PF03859	PTHR23335,PTHR23335:SF5				GO:0005515,GO:0005634,GO:0003677	AT5G09410.2	CAMTA1,EICBP.B	ethylene induced calmodulin binding protein	LOC_Os03g09100.1		calmodulin-binding transcription activator, putative, expressed
	Seita.9G510200.1		PTHR12459,PTHR12459:SF6	KOG1398				AT1G34630.1			LOC_Os03g09090.1		expressed protein
	Seita.9G510200.2		PTHR12459,PTHR12459:SF6					AT1G34630.1			LOC_Os03g09090.1		expressed protein
	Seita.9G510200.3		PTHR12459,PTHR12459:SF6					AT1G34630.1			LOC_Os03g09090.1		expressed protein
	Seita.9G510300.1	PF00443	PTHR24006,PTHR24006:SF469	KOG1872,KOG1873,KOG1871	3.4.19.12	K11842	GO:0036459,GO:0016579	AT4G39910.1	ATUBP3,UBP3	ubiquitin-specific protease 3	LOC_Os03g09080.1		ubiquitin carboxyl-terminal hydrolase domain containing protein, expressed
	Seita.9G510400.1	PF13855	PTHR24365,PTHR24365:SF368				GO:0005515	AT1G78230.1		Outer arm dynein light chain 1 protein	LOC_Os03g09070.1		leucine rich repeat domain containing protein, putative, expressed
	Seita.9G510500.1	PF00025	PTHR24073,PTHR24073:SF350	KOG0087		K07904	GO:0005525	AT5G65270.1	AtRABA4a,RABA4a	RAB GTPase homolog A4A	LOC_Os10g23100.1		ras-related protein, putative, expressed
	Seita.9G510600.1	PF01040	PTHR13929,PTHR13929:SF3		2.5.1.74	K02548	GO:0016021,GO:0004659	AT1G60600.2	ABC4	UbiA prenyltransferase family protein	LOC_Os03g09060.1		prenyltransferase, putative, expressed
	Seita.9G510700.1
	Seita.9G510800.1	PF00107,PF08240	PTHR11695,PTHR11695:SF408	KOG0022	1.1.1.1	K00121	GO:0055114,GO:0016491,GO:0008270	AT1G22440.1		Zinc-binding alcohol dehydrogenase family protein	LOC_Os07g42924.1		dehydrogenase, putative, expressed
	Seita.9G510900.1	PF08240	PTHR11695,PTHR11695:SF408	KOG0022	1.1.1.1	K00121	GO:0055114,GO:0016491,GO:0008270	AT4G22110.1		GroES-like zinc-binding dehydrogenase family protein	LOC_Os03g09020.1		dehydrogenase, putative, expressed
	Seita.9G511000.1	PF00107,PF08240	PTHR11695,PTHR11695:SF592		1.1.1.1	K00121	GO:0055114,GO:0016491,GO:0008270	AT1G22430.2		GroES-like zinc-binding dehydrogenase family protein	LOC_Os07g42924.1		dehydrogenase, putative, expressed
	Seita.9G511100.1		PTHR35164,PTHR35164:SF3					AT4G40020.1		Myosin heavy chain-related protein	LOC_Os03g08980.1		expressed protein
	Seita.9G511200.1	PF00383	PTHR11086,PTHR11086:SF18	KOG3127	3.5.4.12	K01493	GO:0008270	AT3G48540.1		Cytidine/deoxycytidylate deaminase family protein	LOC_Os01g55974.1		deoxycytidylate deaminase, putative, expressed
	Seita.9G511200.2	PF00383	PTHR11086,PTHR11086:SF18	KOG3127	3.5.4.12	K01493	GO:0008270	AT3G48540.1		Cytidine/deoxycytidylate deaminase family protein	LOC_Os01g55974.1		deoxycytidylate deaminase, putative, expressed
	Seita.9G511200.3	PF00383	PTHR11086,PTHR11086:SF18		3.5.4.12		GO:0008270	AT3G48540.1		Cytidine/deoxycytidylate deaminase family protein	LOC_Os01g55974.1		deoxycytidylate deaminase, putative, expressed
	Seita.9G511300.1	PF05340	PTHR31659,PTHR31659:SF6					AT1G35210.1			LOC_Os03g08970.1		expressed protein
	Seita.9G511400.1
	Seita.9G511500.1	PF02183,PF00046	PTHR24326,PTHR24326:SF300				GO:0043565,GO:0006355,GO:0003700,GO:0003677	AT5G65310.1	ATHB-5,ATHB5,HB5	homeobox protein 5	LOC_Os03g08960.1		homeobox associated leucine zipper, putative, expressed
	Seita.9G511600.1
	Seita.9G511700.1	PF00010	PTHR11969,PTHR11969:SF24				GO:0046983	AT1G72210.1		basic helix-loop-helix (bHLH) DNA-binding superfamily protein	LOC_Os03g08930.1		helix-loop-helix DNA-binding protein, putative, expressed
	Seita.9G511800.1	PF13639	PTHR14155	KOG1493		K10664	GO:0008270,GO:0005515	AT1G72200.1		RING/U-box superfamily protein	LOC_Os03g08920.1		Zinc finger, C3HC4 type domain containing protein, expressed
	Seita.9G511900.1	PF01554	PTHR11206,PTHR11206:SF80	KOG1347		K03327	GO:0055085,GO:0016020,GO:0015297,GO:0015238,GO:0006855	AT5G65380.1		MATE efflux family protein	LOC_Os03g08900.1		MATE efflux family protein, putative, expressed
	Seita.9G512000.1	PF01554	PTHR11206,PTHR11206:SF80	KOG1347		K03327	GO:0055085,GO:0016020,GO:0015297,GO:0015238,GO:0006855	AT5G65380.1		MATE efflux family protein	LOC_Os03g08900.1		MATE efflux family protein, putative, expressed
	Seita.9G512100.1	PF16913	PTHR31376,PTHR31376:SF6				GO:0016021,GO:0005215	AT1G28220.1	ATPUP3,PUP3	purine permease 3	LOC_Os03g08880.1		purine permease, putative, expressed
	Seita.9G512200.1	PF16913	PTHR31376,PTHR31376:SF6				GO:0016021,GO:0005215	AT1G28220.1	ATPUP3,PUP3	purine permease 3	LOC_Os03g08880.1		purine permease, putative, expressed
	Seita.9G512300.1
	Seita.9G512400.1	PF16913	PTHR31376,PTHR31376:SF6				GO:0016021,GO:0005215	AT1G28220.1	ATPUP3,PUP3	purine permease 3	LOC_Os03g08880.1		purine permease, putative, expressed
	Seita.9G512500.1	PF16913	PTHR31376,PTHR31376:SF6				GO:0016021,GO:0005215	AT1G28220.1	ATPUP3,PUP3	purine permease 3	LOC_Os03g08880.1		purine permease, putative, expressed
	Seita.9G512600.1		PTHR12791,PTHR12791:SF31			K08505		AT4G14600.1		Target SNARE coiled-coil domain protein	LOC_Os03g08870.1		expressed protein
	Seita.9G512700.1	PF02893	PTHR31969,PTHR31969:SF8					AT1G28200.1	FIP1	FH interacting protein 1	LOC_Os03g08860.1		GRAM domain containing protein, expressed
	Seita.9G512800.1		PTHR24006,PTHR24006:SF430	KOG1947				AT5G49980.1	AFB5	auxin F-box protein 5	LOC_Os03g08850.1		AUXIN SIGNALING F-BOX 2, putative, expressed
	Seita.9G512900.1
	Seita.9G513000.1		PTHR33779,PTHR33779:SF4					AT3G60520.1			LOC_Os03g08840.1		zinc finger protein, putative, expressed
	Seita.9G513000.2		PTHR33779,PTHR33779:SF4					AT3G60520.1			LOC_Os03g08840.1		zinc finger protein, putative, expressed
	Seita.9G513000.3		PTHR33779,PTHR33779:SF4					AT3G60520.1			LOC_Os03g08840.1		zinc finger protein, putative, expressed
	Seita.9G513100.1
	Seita.9G513200.1	PF00400	PTHR15574,PTHR15574:SF40			K11807	GO:0005515	AT5G10940.2		transducin family protein / WD-40 repeat family protein	LOC_Os03g08830.1		WD domain, G-beta repeat domain containing protein, expressed
	Seita.9G513200.2	PF00400	PTHR15574,PTHR15574:SF40			K11807	GO:0005515	AT5G10940.2		transducin family protein / WD-40 repeat family protein	LOC_Os03g08830.1		WD domain, G-beta repeat domain containing protein, expressed
	Seita.9G513200.3	PF00400	PTHR15574,PTHR15574:SF40				GO:0005515	AT5G10940.2		transducin family protein / WD-40 repeat family protein	LOC_Os03g08830.1		WD domain, G-beta repeat domain containing protein, expressed
	Seita.9G513300.1		PTHR38372					AT3G21290.1		dentin sialophosphoprotein-related	LOC_Os03g08820.1		expressed protein
	Seita.9G513300.2		PTHR38372					AT3G21290.1		dentin sialophosphoprotein-related	LOC_Os03g08820.1		expressed protein
	Seita.9G513400.1	PF07303	PTHR38372					AT3G21290.1		dentin sialophosphoprotein-related	LOC_Os03g08820.1		expressed protein
	Seita.9G513500.1	PF11523	PTHR33415,PTHR33415:SF3					AT5G62440.1		Protein of unknown function (DUF3223)	LOC_Os03g08810.1		expressed protein
	Seita.9G513600.1	PF03091	PTHR23419,PTHR23419:SF0	KOG3338		K03926	GO:0010038	AT2G33740.2	CUTA	Nitrogen regulatory PII-like, alpha/beta	LOC_Os10g23204.1		CutA, chloroplast precursor, putative, expressed
	Seita.9G513600.2	PF03091	PTHR23419,PTHR23419:SF0	KOG3338		K03926	GO:0010038	AT2G33740.2	CUTA	Nitrogen regulatory PII-like, alpha/beta	LOC_Os10g23204.1		CutA, chloroplast precursor, putative, expressed
	Seita.9G513700.1	PF14543,PF14541	PTHR13683,PTHR13683:SF259	KOG1339	3.4.23.12		GO:0006508,GO:0004190	AT1G09750.1		Eukaryotic aspartyl protease family protein	LOC_Os03g08790.1		aspartic proteinase nepenthesin precursor, putative, expressed
	Seita.9G513800.1	PF07200	PTHR13678	KOG3270		K12185		AT2G36680.1		Modifier of rudimentary (Mod(r)) protein	LOC_Os03g08770.2		modifier of rudimentary protein, expressed
	Seita.9G513800.2	PF07200	PTHR13678	KOG3270		K12185		AT2G36680.1		Modifier of rudimentary (Mod(r)) protein	LOC_Os03g08770.2		modifier of rudimentary protein, expressed
	Seita.9G513800.3	PF07200	PTHR13678	KOG3270		K12185		AT2G36680.1		Modifier of rudimentary (Mod(r)) protein	LOC_Os03g08770.2		modifier of rudimentary protein, expressed
	Seita.9G513800.4	PF07200	PTHR13678	KOG3270		K12185		AT2G36680.1		Modifier of rudimentary (Mod(r)) protein	LOC_Os03g08770.2		modifier of rudimentary protein, expressed
	Seita.9G513900.1	PF01486,PF00319	PTHR11945,PTHR11945:SF179	KOG0014			GO:0006355,GO:0005634,GO:0003700,GO:0046983,GO:0003677	AT2G22540.1	AGL22,SVP	K-box region and MADS-box transcription factor family protein	LOC_Os03g08754.1		OsMADS47 - MADS-box family gene with MIKCc type-box, expressed
	Seita.9G513900.2	PF01486,PF00319	PTHR11945,PTHR11945:SF179	KOG0014			GO:0006355,GO:0005634,GO:0003700,GO:0046983,GO:0003677	AT2G22540.1	AGL22,SVP	K-box region and MADS-box transcription factor family protein	LOC_Os03g08754.2		OsMADS47 - MADS-box family gene with MIKCc type-box, expressed
	Seita.9G513900.3	PF01486,PF00319	PTHR11945,PTHR11945:SF179	KOG0014			GO:0006355,GO:0005634,GO:0003700,GO:0046983,GO:0003677	AT2G22540.1	AGL22,SVP	K-box region and MADS-box transcription factor family protein	LOC_Os03g08754.2		OsMADS47 - MADS-box family gene with MIKCc type-box, expressed
	Seita.9G514000.1	PF12371	PTHR22050					AT5G66820.1			LOC_Os03g08740.1		expressed protein
	Seita.9G514100.1	PF02602		KOG4132	4.2.1.75	K01719	GO:0033014,GO:0004852	AT2G26540.1	ATDUF3,ATUROS,DUF3,HEMD,UROS	uroporphyrinogen-III synthase family protein	LOC_Os03g08730.1		uroporphyrinogen III synthase, putative, expressed
	Seita.9G514200.1		PTHR31642,PTHR31642:SF38		2.3.1.138						LOC_Os10g23820.1		transferase family protein, putative, expressed
	Seita.9G514300.1	PF00282	PTHR11999,PTHR11999:SF97		4.1.1.25	K01592	GO:0030170,GO:0019752,GO:0016831	AT2G20340.1		Pyridoxal phosphate (PLP)-dependent transferases superfamily protein	LOC_Os01g56380.1		decarboxylase, putative, expressed
	Seita.9G514400.1	PF00282	PTHR11999,PTHR11999:SF97	KOG0628	4.1.1.25		GO:0030170,GO:0019752,GO:0016831	AT2G20340.1		Pyridoxal phosphate (PLP)-dependent transferases superfamily protein	LOC_Os01g56380.1		decarboxylase, putative, expressed
	Seita.9G514500.1	PF07762	PTHR33074								LOC_Os09g39320.1		CTR1-like protein kinase, putative, expressed
	Seita.9G514600.1		PTHR35548,PTHR35548:SF1					AT5G64816.2			LOC_Os03g08710.1		THION26 - Plant thionin family protein precursor, expressed
	Seita.9G514600.2		PTHR35548,PTHR35548:SF1					AT5G64816.2			LOC_Os03g08710.2		THION26 - Plant thionin family protein precursor, expressed
	Seita.9G514700.1	PF07819	PTHR22731	KOG2029			GO:0016788,GO:0006886,GO:0006505	AT4G34310.1		alpha/beta-Hydrolases superfamily protein	LOC_Os03g08700.1		expressed protein
	Seita.9G514800.1	PF13041,PF01535	PTHR24015,PTHR24015:SF782					AT4G18750.1	DOT4	Pentatricopeptide repeat (PPR) superfamily protein	LOC_Os03g08680.1		pentatricopeptide, putative, expressed
	Seita.9G514900.1
	Seita.9G515000.1	PF04084	PTHR14052,PTHR14052:SF0			K02604	GO:0006260,GO:0005634,GO:0000808	AT2G37560.1	ATORC2,ORC2	origin recognition complex second largest subunit 2	LOC_Os03g08640.1		ORC2 - Putative origin recognition complex subunit 2, expressed
	Seita.9G515100.1	PF01073	PTHR10366,PTHR10366:SF400	KOG1502	1.1.1.354	K15891	GO:0055114,GO:0016616,GO:0006694,GO:0003854	AT4G33360.1	FLDH	NAD(P)-binding Rossmann-fold superfamily protein	LOC_Os03g08624.1		dihydroflavonol-4-reductase, putative, expressed
	Seita.9G515200.1	PF01073	PTHR10366,PTHR10366:SF400	KOG1502	1.1.1.354	K15891	GO:0055114,GO:0016616,GO:0006694,GO:0003854	AT4G33360.1	FLDH	NAD(P)-binding Rossmann-fold superfamily protein	LOC_Os03g08624.1		dihydroflavonol-4-reductase, putative, expressed
	Seita.9G515200.2	PF01370	PTHR10366,PTHR10366:SF400		1.1.1.354		GO:0050662,GO:0003824	AT4G33360.1	FLDH	NAD(P)-binding Rossmann-fold superfamily protein	LOC_Os03g08624.1		dihydroflavonol-4-reductase, putative, expressed
	Seita.9G515300.1	PF02362	PTHR31391,PTHR31391:SF20				GO:0003677	AT3G19184.1		AP2/B3-like transcriptional factor family protein	LOC_Os03g08620.1		B3 DNA binding domain containing protein, expressed
	Seita.9G515400.1	PF00560,PF12819	PTHR27003,PTHR27003:SF70		2.7.11.1,2.7.10.1		GO:0005515	AT3G19230.1		Leucine-rich repeat (LRR) family protein	LOC_Os03g08610.1		leucine-rich repeat family protein, putative, expressed
	Seita.9G515500.1	PF01501	PTHR11183,PTHR11183:SF44	KOG1950	2.4.1.17		GO:0016757,GO:0045492,GO:0015020,GO:0009834,GO:0005794	AT4G33330.2	GUX2,PGSIP3	plant glycogenin-like starch initiation protein 3	LOC_Os03g08600.1		glycosyl transferase, putative, expressed
	Seita.9G515500.2	PF01501	PTHR11183,PTHR11183:SF44	KOG1950	2.4.1.17		GO:0016757,GO:0045492,GO:0015020,GO:0009834,GO:0005794	AT4G33330.2	GUX2,PGSIP3	plant glycogenin-like starch initiation protein 3	LOC_Os03g08600.1		glycosyl transferase, putative, expressed
	Seita.9G515600.1
	Seita.9G515700.1	PF01535,PF13041,PF05701	PTHR24015,PTHR24015:SF797	KOG2991				AT2G26570.1		Plant protein of unknown function (DUF827)	LOC_Os06g20870.1		pentatricopeptide repeat protein PPR1106-17, putative, expressed
	Seita.9G515800.1		PTHR33676,PTHR33676:SF3					AT5G42900.3	COR27	cold regulated gene 27	LOC_Os03g08580.3		expressed protein
	Seita.9G515800.2		PTHR33676,PTHR33676:SF3					AT5G42900.3	COR27	cold regulated gene 27	LOC_Os03g08580.3		expressed protein
	Seita.9G515900.1	PF13450	PTHR10742,PTHR10742:SF278	KOG0029	1.3.5.5	K02293		AT4G14210.1	PDE226,PDS,PDS3	phytoene desaturase 3	LOC_Os03g08570.1		amine oxidase, flavin-containing, domain containing protein, expressed
	Seita.9G515900.2	PF13450	PTHR10742,PTHR10742:SF278	KOG0029	1.3.5.5	K02293		AT4G14210.1	PDE226,PDS,PDS3	phytoene desaturase 3	LOC_Os03g08570.1		amine oxidase, flavin-containing, domain containing protein, expressed
	Seita.9G516000.1
	Seita.9G516100.1	PF00690,PF00702,PF00122	PTHR24093,PTHR24093:SF257		3.6.3.6	K01535	GO:0046872,GO:0000166	AT1G17260.1	AHA10	autoinhibited H(+)-ATPase isoform 10	LOC_Os03g08560.1		plasma membrane ATPase, putative, expressed
	Seita.9G516200.1	PF08263,PF13855,PF07714	PTHR27001,PTHR27001:SF64	KOG1187	2.7.10.2		GO:0005515,GO:0006468,GO:0004672	AT1G53730.1	SRF6	STRUBBELIG-receptor family 6	LOC_Os03g08550.1		STRUBBELIG-RECEPTOR FAMILY 6 precursor, putative, expressed
	Seita.9G516300.1	PF04570	PTHR33059,PTHR33059:SF5					AT5G20700.1		Protein of unknown function (DUF581)	LOC_Os03g08520.1		DUF581 domain containing protein, expressed
	Seita.9G516400.1
	Seita.9G516500.1	PF00847	PTHR31190,PTHR31190:SF19				GO:0006355,GO:0003700	AT1G72360.3	HRE1	Integrase-type DNA-binding superfamily protein	LOC_Os03g08500.1		AP2 domain containing protein, expressed
	Seita.9G516600.1	PF00847	PTHR31190,PTHR31190:SF19				GO:0006355,GO:0003700	AT1G72360.2	HRE1	Integrase-type DNA-binding superfamily protein	LOC_Os03g08500.1		AP2 domain containing protein, expressed
	Seita.9G516700.1	PF00847	PTHR31190			K09286	GO:0006355,GO:0003700	AT1G72360.3	HRE1	Integrase-type DNA-binding superfamily protein	LOC_Os03g08470.1		AP2 domain containing protein, expressed
	Seita.9G516700.2	PF00847	PTHR31190			K09286	GO:0006355,GO:0003700	AT1G72360.3	HRE1	Integrase-type DNA-binding superfamily protein	LOC_Os03g08470.1		AP2 domain containing protein, expressed
	Seita.9G516800.1	PF00847	PTHR31190,PTHR31190:SF16				GO:0006355,GO:0003700	AT1G72360.2	HRE1	Integrase-type DNA-binding superfamily protein	LOC_Os03g08460.1		AP2 domain containing protein, expressed
	Seita.9G516800.2	PF00847	PTHR31190,PTHR31190:SF16				GO:0006355,GO:0003700	AT1G72360.2	HRE1	Integrase-type DNA-binding superfamily protein	LOC_Os03g08460.1		AP2 domain containing protein, expressed
	Seita.9G516900.1	PF10075	PTHR13022	KOG3252		K15028	GO:0005852,GO:0005737,GO:0003743	AT4G33250.1	ATTIF3K1,EIF3K,TIF3K1	eukaryotic translation initiation factor 3K	LOC_Os03g08450.1		eukaryotic translation initiation factor 3 subunit K, putative, expressed
	Seita.9G517000.1	PF05686	PTHR12203,PTHR12203:SF33		2.4.2.26			AT5G23850.1		Arabidopsis thaliana protein of unknown function (DUF821)	LOC_Os02g42920.1		DTA2, putative, expressed
	Seita.9G517100.1	PF00318	PTHR11489	KOG0830		K02998	GO:0006412,GO:0005840,GO:0005622,GO:0003735,GO:0015935	AT3G04770.2	RPSAb	40s ribosomal protein SA B	LOC_Os03g08440.1		ribosomal protein S2, putative, expressed
	Seita.9G517200.1		PTHR22844,PTHR22844:SF205								LOC_Os01g12930.1		U-box domain containing protein, expressed
	Seita.9G517300.1	PF02383	PTHR11200,PTHR11200:SF122				GO:0042578,GO:0036092,GO:0007033	AT3G14205.1		Phosphoinositide phosphatase family protein	LOC_Os03g08430.2		SAC domain containing protein, putative, expressed
	Seita.9G517400.1	PF13738	PTHR23023,PTHR23023:SF143	KOG1399	1.14.13.8	K00485		AT1G19250.1	FMO1	flavin-dependent monooxygenase 1	LOC_Os03g08410.1		flavin-containing monooxygenase family protein, putative, expressed
	Seita.9G517500.1	PF06075	PTHR31928,PTHR31928:SF2					AT1G08760.1		Plant protein of unknown function (DUF936)	LOC_Os03g08390.1		expressed protein
	Seita.9G517500.2	PF06075	PTHR31928,PTHR31928:SF2					AT1G08760.1		Plant protein of unknown function (DUF936)	LOC_Os03g08390.1		expressed protein
	Seita.9G517500.3	PF06075	PTHR31928,PTHR31928:SF2					AT1G08760.1		Plant protein of unknown function (DUF936)	LOC_Os03g08390.2		expressed protein
	Seita.9G517600.1	PF04434,PF00320,PF10551,PF03101	PTHR31669,PTHR31669:SF13			K17604	GO:0008270,GO:0043565,GO:0006355,GO:0003700	AT4G38180.1	FRS5	FAR1-related sequence 5	LOC_Os03g08370.1		transposon protein, putative, unclassified, expressed
	Seita.9G517600.2	PF04434,PF00320,PF10551,PF03101	PTHR31669,PTHR31669:SF13				GO:0008270,GO:0043565,GO:0006355,GO:0003700	AT4G38180.1	FRS5	FAR1-related sequence 5	LOC_Os03g08370.1		transposon protein, putative, unclassified, expressed
	Seita.9G517600.3	PF04434,PF00320,PF10551,PF03101	PTHR31669,PTHR31669:SF13			K17604	GO:0008270,GO:0043565,GO:0006355,GO:0003700	AT4G38180.1	FRS5	FAR1-related sequence 5	LOC_Os03g08370.1		transposon protein, putative, unclassified, expressed
	Seita.9G517600.4	PF04434,PF00320,PF10551,PF03101	PTHR31669,PTHR31669:SF13				GO:0008270,GO:0043565,GO:0006355,GO:0003700	AT4G38180.1	FRS5	FAR1-related sequence 5	LOC_Os03g08370.1		transposon protein, putative, unclassified, expressed
	Seita.9G517600.5	PF04434,PF00320,PF10551,PF03101	PTHR31669,PTHR31669:SF13			K17604	GO:0008270,GO:0043565,GO:0006355,GO:0003700	AT4G38180.1	FRS5	FAR1-related sequence 5	LOC_Os03g08370.1		transposon protein, putative, unclassified, expressed
	Seita.9G517600.6	PF04434,PF00320,PF10551,PF03101	PTHR31669,PTHR31669:SF13				GO:0008270,GO:0043565,GO:0006355,GO:0003700	AT4G38180.1	FRS5	FAR1-related sequence 5	LOC_Os03g08370.1		transposon protein, putative, unclassified, expressed
	Seita.9G517600.7	PF04434,PF00320,PF10551,PF03101	PTHR31669,PTHR31669:SF13				GO:0008270,GO:0043565,GO:0006355,GO:0003700	AT4G38180.1	FRS5	FAR1-related sequence 5	LOC_Os03g08370.1		transposon protein, putative, unclassified, expressed
	Seita.9G517600.8	PF04434,PF00320,PF10551,PF03101	PTHR31669,PTHR31669:SF13			K17604	GO:0008270,GO:0043565,GO:0006355,GO:0003700	AT4G38180.1	FRS5	FAR1-related sequence 5	LOC_Os03g08370.1		transposon protein, putative, unclassified, expressed
	Seita.9G517700.1	PF08541,PF08392	PTHR31561,PTHR31561:SF2		2.3.1.199	K15397	GO:0016747,GO:0008610,GO:0016020,GO:0006633	AT2G26250.1	FDH,KCS10	3-ketoacyl-CoA synthase 10	LOC_Os03g08360.1		3-ketoacyl-CoA synthase 10, putative, expressed
	Seita.9G517700.2	PF08541,PF08392	PTHR31561,PTHR31561:SF2		2.3.1.199	K15397	GO:0016747,GO:0008610,GO:0016020,GO:0006633	AT2G26250.1	FDH,KCS10	3-ketoacyl-CoA synthase 10	LOC_Os03g08360.1		3-ketoacyl-CoA synthase 10, putative, expressed
	Seita.9G517700.3	PF08541,PF08392	PTHR31561,PTHR31561:SF2		2.3.1.199	K15397	GO:0016747,GO:0008610,GO:0016020,GO:0006633	AT2G26250.1	FDH,KCS10	3-ketoacyl-CoA synthase 10	LOC_Os03g08360.1		3-ketoacyl-CoA synthase 10, putative, expressed
	Seita.9G517800.1	PF11955	PTHR31476,PTHR31476:SF8					AT5G21970.1		Ubiquitin carboxyl-terminal hydrolase family protein	LOC_Os11g34160.1		ubiquitin carboxyl-terminal hydrolase, family 1, putative, expressed
	Seita.9G517900.1	PF09425,PF06200	PTHR33077,PTHR33077:SF4			K13464		AT1G19180.1	JAZ1,TIFY10A	jasmonate-zim-domain protein 1	LOC_Os03g08330.1		ZIM domain containing protein, putative, expressed
	Seita.9G518000.1	PF09425,PF06200	PTHR33077,PTHR33077:SF16			K13464		AT1G19180.1	JAZ1,TIFY10A	jasmonate-zim-domain protein 1	LOC_Os03g08320.1		ZIM domain containing protein, putative, expressed
	Seita.9G518100.1	PF09425,PF06200	PTHR33077,PTHR33077:SF1			K13464		AT3G43440.1	JAZ11,TIFY3A	jasmonate-zim-domain protein 11	LOC_Os03g08310.1		ZIM domain containing protein, putative, expressed
	Seita.9G518200.1	PF13579,PF13692	PTHR13036,PTHR13036:SF0		2.4.1.142	K03842	GO:0016757	AT1G16570.1		UDP-Glycosyltransferase superfamily protein	LOC_Os03g08300.2		glycosyl transferase, group 1 domain containing protein, expressed
	Seita.9G518300.1		PTHR34045,PTHR34045:SF1								LOC_Os03g08290.1		expressed protein
	Seita.9G518400.1	PF10584,PF00227	PTHR11599,PTHR11599:SF11	KOG0182	3.4.25.1	K02730	GO:0019773,GO:0006511,GO:0004175,GO:0051603,GO:0005839,GO:0004298	AT5G35590.1	PAA1	proteasome alpha subunit A1	LOC_Os03g08280.1		peptidase, T1 family, putative, expressed
	Seita.9G518500.1	PF07145	PTHR13308,PTHR13308:SF25					AT2G26280.1	CID7	CTC-interacting domain 7	LOC_Os03g08270.3		ataxin-2 C-terminal region family protein, expressed
	Seita.9G518500.2	PF07145	PTHR13308,PTHR13308:SF25					AT2G26280.1	CID7	CTC-interacting domain 7	LOC_Os03g08270.6		ataxin-2 C-terminal region family protein, expressed
	Seita.9G518500.3	PF07145	PTHR13308,PTHR13308:SF25					AT2G26280.1	CID7	CTC-interacting domain 7	LOC_Os03g08270.3		ataxin-2 C-terminal region family protein, expressed
	Seita.9G518500.4	PF07145	PTHR13308,PTHR13308:SF25					AT2G26280.1	CID7	CTC-interacting domain 7	LOC_Os03g08270.3		ataxin-2 C-terminal region family protein, expressed
	Seita.9G518600.1	PF07911	PTHR33108,PTHR33108:SF13					AT1G72510.2		Protein of unknown function (DUF1677)	LOC_Os03g08250.1		expressed protein
	Seita.9G518700.1	PF01699	PTHR12266,PTHR12266:SF9	KOG2399		K13754	GO:0055085,GO:0016021	AT1G54115.1	ATCCX4,CCX4	cation calcium exchanger 4	LOC_Os03g08230.1		sodium/calcium exchanger protein, putative, expressed
	Seita.9G518800.1	PF01477,PF00305	PTHR11771,PTHR11771:SF57		1.13.11.12	K00454	GO:0005515,GO:0055114,GO:0046872,GO:0016702	AT1G17420.1	LOX3	lipoxygenase 3	LOC_Os03g08220.1		lipoxygenase protein, putative, expressed
	Seita.9G518800.2	PF01477,PF00305	PTHR11771,PTHR11771:SF57		1.13.11.12	K00454	GO:0005515,GO:0055114,GO:0046872,GO:0016702	AT1G17420.1	LOX3	lipoxygenase 3	LOC_Os03g08220.1		lipoxygenase protein, putative, expressed
	Seita.9G518900.1		PTHR12741,PTHR12741:SF21		2.4.1.34			AT1G05570.1	ATGSL06,ATGSL6,CALS1,GSL06,GSL6	callose synthase 1	LOC_Os02g58560.1		1,3-beta-glucan synthase component, putative, expressed
	Seita.9G519000.1	PF04525	PTHR31087,PTHR31087:SF3					AT2G05910.1		Protein of unknown function (DUF567)	LOC_Os03g08200.1		DUF567 domain containing protein, putative, expressed
	Seita.9G519000.2	PF04525	PTHR31087,PTHR31087:SF3					AT2G05910.1		Protein of unknown function (DUF567)	LOC_Os03g08200.1		DUF567 domain containing protein, putative, expressed
	Seita.9G519100.1	PF07714	PTHR27001,PTHR27001:SF72	KOG1187	2.7.11.1		GO:0006468,GO:0004672	AT2G05940.1		Protein kinase superfamily protein	LOC_Os03g08170.1		protein kinase APK1B, chloroplast precursor, putative, expressed
	Seita.9G519200.1	PF07883	PTHR31238,PTHR31238:SF5					AT1G10460.1	GLP7	germin-like protein 7	LOC_Os03g08150.1		Cupin domain containing protein, expressed
	Seita.9G519300.1	PF03133	PTHR12241,PTHR12241:SF13			K16609	GO:0006464	AT1G77550.1		tubulin-tyrosine ligases;tubulin-tyrosine ligases	LOC_Os03g08140.1		tubulin--tyrosine ligase-like protein 12, putative, expressed
	Seita.9G519400.1	PF12697	PTHR10992,PTHR10992:SF828	KOG1454	3.1.1.3			AT5G09430.1		alpha/beta-Hydrolases superfamily protein	LOC_Os03g08110.1		hydrolase protein, putative, expressed
	Seita.9G519400.2	PF12697	PTHR10992,PTHR10992:SF828	KOG1454	3.1.1.3			AT5G09430.1		alpha/beta-Hydrolases superfamily protein	LOC_Os03g08110.1		hydrolase protein, putative, expressed
	Seita.9G519500.1	PF12697	PTHR10992,PTHR10992:SF901	KOG1454	3.1.1.23			AT5G21950.1		alpha/beta-Hydrolases superfamily protein	LOC_Os03g08100.1		hydrolase, alpha/beta fold family protein, putative, expressed
	Seita.9G519600.1	PF12697	PTHR10992,PTHR10992:SF731	KOG1454	3.7.1.8			AT5G21950.1		alpha/beta-Hydrolases superfamily protein	LOC_Os03g08100.1		hydrolase, alpha/beta fold family protein, putative, expressed
	Seita.9G519700.1	PF00025	PTHR10218,PTHR10218:SF224	KOG0082			GO:0005525,GO:0031683,GO:0019001,GO:0007186,GO:0004871,GO:0003924	AT2G26300.1	ATGPA1,GP ALPHA 1,GPA1	G protein alpha subunit 1	LOC_Os05g26890.1		G-protein alpha subunit, putative, expressed
	Seita.9G519800.1	PF02325	PTHR33219,PTHR33219:SF4			K02221	GO:0016020	AT5G21920.1	ATYLMG2,YLMG2	YGGT family protein	LOC_Os03g08080.1		YGGT family protein, putative, expressed
	Seita.9G519900.1	PF00403,PF00702,PF00122	PTHR24093,PTHR24093:SF246		3.6.3.4	K01533	GO:0046872,GO:0030001,GO:0000166	AT5G21930.2	ATHMA8,HMA8,PAA2	P-type ATPase of Arabidopsis 2	LOC_Os03g08070.1		copper-transporting ATPase PAA1, putative, expressed
	Seita.9G520000.1		PTHR39113,PTHR39113:SF1					AT3G42725.1		Putative membrane lipoprotein
	Seita.9G520100.1	PF13920,PF12483	PTHR12183	KOG1571	6.3.2.19	K15688	GO:0007005,GO:0004842	AT1G54150.1		E3 Ubiquitin ligase family protein	LOC_Os03g08000.1		expressed protein
	Seita.9G520200.1	PF00583	PTHR23091,PTHR23091:SF278		2.3.1.88		GO:0008080	AT2G06025.1		Acyl-CoA N-acyltransferases (NAT) superfamily protein	LOC_Os03g07990.1		acetyltransferase, GNAT family, putative, expressed
	Seita.9G520200.2		PTHR23091,PTHR23091:SF278					AT2G06025.1		Acyl-CoA N-acyltransferases (NAT) superfamily protein	LOC_Os03g07990.1		acetyltransferase, GNAT family, putative, expressed
	Seita.9G520300.1		PTHR35758,PTHR35758:SF2					AT5G21910.1			LOC_Os03g07980.1		expressed protein
	Seita.9G520400.1		PTHR36014,PTHR36014:SF1					AT2G26340.1			LOC_Os03g07960.1		expressed protein
	Seita.9G520500.1	PF00847	PTHR32467,PTHR32467:SF5			K09285	GO:0006355,GO:0003700,GO:0007275	AT1G72570.1		Integrase-type DNA-binding superfamily protein	LOC_Os03g07940.1		AP2 domain containing protein, expressed
	Seita.9G520600.1		PTHR12716,PTHR12716:SF8	KOG3095				AT4G20330.1		Transcription initiation factor TFIIE, beta subunit	LOC_Os10g25770.2		transcription initiation factor IIE subunit beta, putative, expressed
	Seita.9G520700.1		PTHR33541,PTHR33541:SF5					AT3G13980.1			LOC_Os03g07920.1		expressed protein
	Seita.9G520800.1	PF00795	PTHR23088,PTHR23088:SF20	KOG0806	3.5.1.3	K13566	GO:0016810,GO:0006807	AT5G12040.1		Nitrilase/cyanide hydratase and apolipoprotein N-acyltransferase family protein	LOC_Os03g07910.1		nitrilase, putative, expressed
	Seita.9G520900.1	PF00153	PTHR24089,PTHR24089:SF293	KOG0765		K15121		AT1G72820.1		Mitochondrial substrate carrier family protein	LOC_Os03g07890.1		mitochondrial carrier protein, putative, expressed
	Seita.9G521000.1
	Seita.9G521100.1	PF02045	PTHR12632,PTHR12632:SF16	KOG1561		K08064	GO:0006355,GO:0003700	AT3G14020.1	NF-YA6	nuclear factor Y, subunit A6	LOC_Os03g07880.1		nuclear transcription factor Y subunit, putative, expressed
	Seita.9G521100.2	PF02045	PTHR12632,PTHR12632:SF16	KOG1561		K08064	GO:0006355,GO:0003700	AT1G54160.1	NF-YA5,NFYA5	nuclear factor Y, subunit A5	LOC_Os03g07880.1		nuclear transcription factor Y subunit, putative, expressed
	Seita.9G521200.1		PTHR36616,PTHR36616:SF2					AT3G52105.1			LOC_Os03g07870.1		expressed protein
	Seita.9G521300.1	PF03054	PTHR11933,PTHR11933:SF5	KOG2805	2.8.1.4,2.8.1.7	K00566	GO:0016740,GO:0008033	AT1G51310.1		transferases;tRNA (5-methylaminomethyl-2-thiouridylate)-methyltransferases	LOC_Os03g07850.1		tRNA methyltransferase, putative, expressed
	Seita.9G521400.1	PF00709	PTHR11846,PTHR11846:SF4		6.3.4.4	K01939	GO:0006164,GO:0005525,GO:0004019	AT3G57610.1	ADSS	adenylosuccinate synthase	LOC_Os03g07840.1		adenylosuccinate synthetase, chloroplast precursor, putative, expressed
	Seita.9G521500.1	PF00847	PTHR31241,PTHR31241:SF3				GO:0006355,GO:0003700	AT3G57600.1		Integrase-type DNA-binding superfamily protein	LOC_Os03g07830.1		AP2 domain containing protein, expressed
	Seita.9G521600.1	PF03016	PTHR11062,PTHR11062:SF21	KOG1021				AT3G57630.1		exostosin family protein	LOC_Os03g07820.1		exostosin family protein, putative, expressed
	Seita.9G521600.2	PF03016	PTHR11062,PTHR11062:SF21	KOG1021	2.4.1.225,2.4.1.224			AT3G57630.1		exostosin family protein	LOC_Os03g07820.1		exostosin family protein, putative, expressed
	Seita.9G521600.3	PF03016	PTHR11062,PTHR11062:SF21	KOG1021	2.4.1.225,2.4.1.224			AT3G57630.1		exostosin family protein	LOC_Os03g07820.1		exostosin family protein, putative, expressed
	Seita.9G521600.4	PF03016	PTHR11062,PTHR11062:SF21	KOG1021	2.4.1.225,2.4.1.224			AT3G57630.1		exostosin family protein	LOC_Os03g07820.1		exostosin family protein, putative, expressed
	Seita.9G521700.1		PTHR36373,PTHR36373:SF1					AT3G52110.2			LOC_Os03g07810.1		expressed protein
	Seita.9G521800.1	PF00076	PTHR24012,PTHR24012:SF333	KOG0148			GO:0003676	AT5G19350.1		RNA-binding (RRM/RBD/RNP motifs) family protein	LOC_Os03g07800.1		RNA recognition motif containing protein, putative, expressed
	Seita.9G521900.1	PF13639	PTHR14155,PTHR14155:SF75			K19045	GO:0008270,GO:0005515	AT3G63530.2	BB,BB2	RING/U-box superfamily protein	LOC_Os03g07790.1		zinc finger, C3HC4 type domain containing protein, expressed
	Seita.9G522000.1
	Seita.9G522100.1	PF07762	PTHR33074,PTHR33074:SF17								LOC_Os08g42680.1		expressed protein
	Seita.9G522100.2	PF07762	PTHR33074,PTHR33074:SF17								LOC_Os08g42680.1		expressed protein
	Seita.9G522100.3	PF07762	PTHR33074,PTHR33074:SF17								LOC_Os08g42680.1		expressed protein
	Seita.9G522200.1										LOC_Os03g07720.1		expressed protein
	Seita.9G522300.1	PF07762	PTHR33074,PTHR33074:SF17								LOC_Os08g42680.1		expressed protein
	Seita.9G522400.1		PTHR25952,PTHR25952:SF206					AT2G34320.1		Polynucleotidyl transferase, ribonuclease H-like superfamily protein	LOC_Os12g05160.1		transposon protein, putative, Mutator sub-class, expressed
	Seita.9G522500.1		PTHR11413,PTHR11413:SF51				GO:0004869				LOC_Os03g07700.1		expressed protein
	Seita.9G522600.1		PTHR11413,PTHR11413:SF51				GO:0004869				LOC_Os03g07660.1		expressed protein
	Seita.9G522700.1	PF16845	PTHR11413,PTHR11413:SF51				GO:0004869	AT5G47550.1		Cystatin/monellin superfamily protein	LOC_Os03g07650.1		expressed protein
	Seita.9G522800.1	PF16845	PTHR11413,PTHR11413:SF58				GO:0004869	AT5G47550.1		Cystatin/monellin superfamily protein	LOC_Os03g07620.1		expressed protein
	Seita.9G522900.1	PF16845	PTHR11413,PTHR11413:SF58				GO:0004869	AT5G47550.1		Cystatin/monellin superfamily protein	LOC_Os03g07620.1		expressed protein
	Seita.9G523000.1	PF08569	PTHR10182,PTHR10182:SF16	KOG1566		K08272		AT5G47540.1		Mo25 family protein	LOC_Os03g07600.1		calcium-binding protein, putative, expressed
	Seita.9G523100.1		PTHR36067,PTHR36067:SF1								LOC_Os03g07590.1		expressed protein
	Seita.9G523200.1	PF04096,PF12110	PTHR23198,PTHR23198:SF0			K14297	GO:0006810,GO:0005643	AT1G80680.1	MOS3,NUP96,PRE,SAR3	SUPPRESSOR OF AUXIN RESISTANCE 3	LOC_Os03g07580.1		OsNucAP1 - Putative Nucleoporin Autopeptidase homologue, expressed
	Seita.9G523300.1	PF00202	PTHR11986,PTHR11986:SF58		2.6.1.44	K00827	GO:0030170,GO:0008483	AT4G39660.1	AGT2	alanine:glyoxylate aminotransferase 2	LOC_Os03g07570.4		aminotransferase, putative, expressed
	Seita.9G523400.1	PF00010	PTHR12565,PTHR12565:SF79				GO:0046983	AT3G28857.1		basic helix-loop-helix (bHLH) DNA-binding family protein	LOC_Os10g26410.1		bHLH family protein, putative, expressed
	Seita.9G523500.1	PF01344	PTHR24413,PTHR24413:SF133				GO:0005515	AT1G14330.1		Galactose oxidase/kelch repeat superfamily protein	LOC_Os03g07530.1		OsFBK12 - F-box domain and kelch repeat containing protein, expressed
	Seita.9G523500.2	PF01344	PTHR24413,PTHR24413:SF133				GO:0005515	AT1G14330.1		Galactose oxidase/kelch repeat superfamily protein	LOC_Os03g07530.1		OsFBK12 - F-box domain and kelch repeat containing protein, expressed
	Seita.9G523500.3	PF01344	PTHR24413,PTHR24413:SF133				GO:0005515	AT1G14330.1		Galactose oxidase/kelch repeat superfamily protein	LOC_Os03g07530.3		OsFBK12 - F-box domain and kelch repeat containing protein, expressed
	Seita.9G523500.4	PF01344	PTHR24413,PTHR24413:SF133				GO:0005515	AT1G14330.1		Galactose oxidase/kelch repeat superfamily protein	LOC_Os03g07530.3		OsFBK12 - F-box domain and kelch repeat containing protein, expressed
	Seita.9G523500.5	PF01344	PTHR24413,PTHR24413:SF133				GO:0005515	AT1G14330.1		Galactose oxidase/kelch repeat superfamily protein	LOC_Os03g07530.3		OsFBK12 - F-box domain and kelch repeat containing protein, expressed
	Seita.9G523500.6	PF01344	PTHR24413,PTHR24413:SF133				GO:0005515	AT1G14330.1		Galactose oxidase/kelch repeat superfamily protein	LOC_Os03g07530.2		OsFBK12 - F-box domain and kelch repeat containing protein, expressed
	Seita.9G523600.1	PF00010	PTHR12565,PTHR12565:SF148				GO:0046983	AT3G47710.1	BHLH161,BNQ3	BANQUO 3	LOC_Os10g26460.1		bHLH family protein, putative, expressed
	Seita.9G523700.1
	Seita.9G523800.1										LOC_Os02g30310.1		ThiF family domain containing protein, putative, expressed
	Seita.9G523900.1	PF13347	PTHR19432,PTHR19432:SF36	KOG0637		K15378		AT2G02860.1	ATSUC3,ATSUT2,SUC3,SUT2	sucrose transporter 2	LOC_Os03g07480.2		sucrose transporter, putativ, expressed
	Seita.9G524000.1	PF00462	PTHR10168,PTHR10168:SF110	KOG2824		K17479	GO:0045454,GO:0015035,GO:0009055	AT5G39865.1		Glutaredoxin family protein	LOC_Os03g07470.1		glutaredoxin, putative, expressed
	Seita.9G524100.1
	Seita.9G524200.1	PF02183,PF00046	PTHR24326,PTHR24326:SF176	KOG0483		K09338	GO:0043565,GO:0006355,GO:0003700,GO:0003677	AT1G69780.1	ATHB13	Homeobox-leucine zipper protein family	LOC_Os03g07450.1		homeobox associated leucine zipper, putative, expressed
	Seita.9G524300.1	PF03703	PTHR35688,PTHR35688:SF2					AT1G14345.1		NAD(P)-linked oxidoreductase superfamily protein	LOC_Os03g07440.1		putativ eribonuclease P, putative, expressed
	Seita.9G524400.1
	Seita.9G524500.1	PF07714	PTHR27001,PTHR27001:SF160	KOG1187	2.7.11.1	K04733	GO:0006468,GO:0004672	AT2G02800.1	APK2B	protein kinase 2B	LOC_Os03g07430.2		protein kinase domain containing protein, expressed
	Seita.9G524600.1	PF01959	PTHR33563,PTHR33563:SF1		1.4.1.24		GO:0055114,GO:0016491,GO:0009073,GO:0003856	AT3G28760.2			LOC_Os03g07420.1		3-dehydroquinate synthase, putative, expressed
	Seita.9G524600.2	PF01959	PTHR33563,PTHR33563:SF1		1.4.1.24		GO:0055114,GO:0016491,GO:0009073,GO:0003856	AT3G28760.2			LOC_Os03g07420.1		3-dehydroquinate synthase, putative, expressed
	Seita.9G524700.1	PF02519	PTHR35296,PTHR35296:SF2				GO:0009733	AT2G35290.1			LOC_Os03g07400.1		expressed protein
	Seita.9G524800.1	PF05627	PTHR33882,PTHR33882:SF1					AT5G09960.1			LOC_Os03g07380.1		expressed protein
	Seita.9G524900.1	PF01844	PTHR33427,PTHR33427:SF3				GO:0004519,GO:0003676	AT3G47490.1		HNH endonuclease	LOC_Os03g07370.1		HNH endonuclease domain-containing protein, putative, expressed
	Seita.9G525000.1	PF02701	PTHR31089,PTHR31089:SF3				GO:0006355,GO:0003677	AT5G39660.2	CDF2	cycling DOF factor 2	LOC_Os03g07360.1		expressed protein
